# Supplementary material for: (2-Amido-3-oxidopyridinium-κ2 N,O)dibenzyl­chloridotin(IV)
Source: Acta Crystallogr Sect E Struct Rep Online. 2009 Jun 6;65(Pt 7):m721. doi: 10.1107/S1600536809020339 (PMC2969204; doi:10.1107/S1600536809020339)
Supplement: Supplementary file 2 [file e-65-0m721-Isup2.hkl]

# 
# h,k,l, Fc-squared, Fo-squared, sigma(Fo-squared) and status flag 
# 
data_I
_shelx_title '  Pbca' 
_shelx_refln_list_code          4 
_shelx_F_calc_maximum      513.11 
_exptl_crystal_F_000      1776.00 
_reflns_d_resolution_high  0.7697 
 
loop_ 
 _symmetry_equiv_pos_as_xyz 
 'x, y, z' 
 '-x+1/2, -y, z+1/2' 
 '-x, y+1/2, -z+1/2' 
 'x+1/2, -y+1/2, -z' 
 '-x, -y, -z' 
 'x-1/2, y, -z-1/2' 
 'x, -y-1/2, z-1/2' 
 '-x-1/2, y-1/2, z' 
 
_cell_length_a    11.0457 
_cell_length_b    16.8447 
_cell_length_c    19.1227 
_cell_angle_alpha  90.000 
_cell_angle_beta   90.000 
_cell_angle_gamma  90.000 
 
_shelx_F_squared_multiplier     1.000 
 
loop_ 
 _refln_index_h 
 _refln_index_k 
 _refln_index_l 
 _refln_F_squared_calc 
 _refln_F_squared_meas 
 _refln_F_squared_sigma 
 _refln_observed_status 
   2   0   0   263277.59   254450.52   7196.00 o 
   4   0   0    57328.66    57297.26    409.91 o 
   6   0   0   132974.36   137228.91   1156.29 o 
   8   0   0    54813.25    54235.78    886.04 o 
  10   0   0     9764.85     9254.72    211.91 o 
  12   0   0    16585.32    16038.79    304.88 o 
  14   0   0    10738.10    10545.50    262.98 o 
   2   1   0    14553.46    14706.77     95.14 o 
   4   1   0     6045.86     6399.68     57.94 o 
   6   1   0       85.22       85.53     16.81 o 
   8   1   0       69.94       63.23     26.11 o 
  10   1   0      629.50      689.27     63.57 o 
  12   1   0       14.77      -24.16     30.46 o 
  14   1   0       31.86        2.71     36.65 o 
   0   2   0    84399.52    86403.84    676.54 o 
   2   2   0    95617.09    97931.30    838.37 o 
   4   2   0    24594.29    24256.61    177.11 o 
   6   2   0    84343.09    85369.27    499.17 o 
   8   2   0    29456.14    29168.67    262.35 o 
  10   2   0    11006.39    11033.43    158.94 o 
  12   2   0    16287.70    15806.74    215.32 o 
  14   2   0    15465.22    15779.57    233.59 o 
   2   3   0    27978.88    29924.18    222.33 o 
   4   3   0     3566.74     3626.46     34.50 o 
   6   3   0      284.81      369.17     20.84 o 
   8   3   0     1598.11     1640.91     49.97 o 
  10   3   0     1149.54     1100.19     55.67 o 
  12   3   0     1191.14     1172.23     63.58 o 
  14   3   0     1572.15     1432.60     91.30 o 
   0   4   0   118571.07   123510.98    892.10 o 
   2   4   0    18223.69    18952.78    153.70 o 
   4   4   0    40566.99    44105.35    386.37 o 
   6   4   0    30591.05    32317.21    221.09 o 
   8   4   0     4100.92     4055.19     71.08 o 
  10   4   0     1024.46     1087.80     55.44 o 
  12   4   0     3337.00     3375.02     97.59 o 
  14   4   0     2118.11     2251.39     91.26 o 
   2   5   0    13385.00    13828.71    112.96 o 
   4   5   0     2664.21     2481.61     48.59 o 
   6   5   0     1657.35     1802.88     45.79 o 
   8   5   0     6796.80     6896.04     96.51 o 
  10   5   0      704.56      761.89     49.71 o 
  12   5   0        0.70        6.24     30.80 o 
   0   6   0     2526.67     2379.28     40.30 o 
   2   6   0     2941.35     2880.68     89.74 o 
   4   6   0     4634.04     4819.89     93.39 o 
   6   6   0     2789.02     2660.25     68.03 o 
   8   6   0      433.80      462.87     32.31 o 
  10   6   0       31.08       90.98     32.60 o 
  12   6   0        2.67       33.15     32.90 o 
   2   7   0     4115.05     4077.91     60.56 o 
   4   7   0    11221.17    12307.25    116.96 o 
   6   7   0      746.24      715.59     28.52 o 
   8   7   0     7937.13     7700.10    119.58 o 
  10   7   0     2247.43     2099.32     74.48 o 
  12   7   0      306.79      247.92     42.03 o 
   0   8   0    60823.40    60533.62    454.26 o 
   2   8   0    24112.14    23794.15    205.83 o 
   4   8   0    33647.20    33799.06    256.93 o 
   6   8   0    21395.61    21013.26    181.26 o 
   8   8   0    16972.70    16436.15    196.87 o 
  10   8   0    13810.24    12754.32    183.13 o 
  12   8   0     6219.39     5849.54    132.25 o 
   2   9   0     3052.41     3095.49     51.09 o 
   4   9   0      322.98      285.41     24.06 o 
   6   9   0        0.01        5.98     19.75 o 
   8   9   0      145.64      153.16     37.50 o 
  10   9   0        4.36      -16.64     33.42 o 
  12   9   0      391.47      341.18     48.03 o 
   0  10   0   111203.69   113859.56    939.17 o 
   2  10   0    74437.01    75057.84    509.36 o 
   4  10   0    20885.05    20484.85    181.81 o 
   6  10   0    42465.57    41694.72    320.32 o 
   8  10   0    21064.29    20165.47    323.80 o 
  10  10   0    10102.87    10343.58    192.64 o 
  12  10   0    12555.07    12882.17    496.04 o 
   2  11   0     1607.08     1487.50     39.36 o 
   4  11   0      286.43      273.58     38.81 o 
   6  11   0      381.75      392.58     35.00 o 
   8  11   0     1433.79     1212.66     79.62 o 
  10  11   0       74.93       52.32     45.91 o 
  12  11   0       74.47       67.52     55.51 o 
   0  12   0    80878.11    79850.04    691.62 o 
   2  12   0    16892.99    16639.65    242.71 o 
   4  12   0    20137.85    20297.02    218.37 o 
   6  12   0    34641.82    34662.99    451.69 o 
   8  12   0    15780.73    16021.70    293.66 o 
  10  12   0     7886.67     7471.89    161.79 o 
  12  12   0     9573.69     9992.31    482.97 o 
   2  13   0      945.34      912.54     40.15 o 
   4  13   0       50.55       -7.13     27.62 o 
   6  13   0     3055.26     2962.89     96.67 o 
   8  13   0       15.46       -1.24     41.08 o 
  10  13   0       73.41       34.49     39.72 o 
   0  14   0    26418.50    26273.61    378.32 o 
   2  14   0    17595.83    17108.12    235.60 o 
   4  14   0     7027.87     6962.17    124.27 o 
   6  14   0    13704.16    13082.86    213.48 o 
   8  14   0     4086.60     3991.05    146.52 o 
  10  14   0      245.59      269.27     52.52 o 
   2  15   0     2219.75     2387.34     89.70 o 
   4  15   0     1393.31     1284.12     60.28 o 
   6  15   0      355.64      500.45    104.10 o 
   8  15   0     1737.69     1762.99    107.01 o 
  10  15   0      130.34      154.03     59.75 o 
   0  16   0     1309.85     1355.29     88.51 o 
   2  16   0        2.61       75.29     41.10 o 
   4  16   0       13.55       -2.64     33.40 o 
   6  16   0        3.90      -48.08     44.39 o 
   8  16   0      545.55      675.75    170.02 o 
   2  17   0      609.46      602.59     71.04 o 
   4  17   0     2344.39     2368.42    135.11 o 
   6  17   0      758.42      741.37     99.60 o 
   8  17   0     1068.22     1237.76    114.20 o 
   0  18   0     4557.33     4272.73    216.13 o 
   2  18   0     3177.38     2964.41    133.50 o 
   4  18   0     2344.53     2236.99    106.79 o 
   6  18   0     3003.09     3272.82    146.95 o 
   8  18   0     2837.53     2732.10    422.37 o 
   2  19   0     1408.28     1425.53     83.10 o 
   4  19   0       68.28       64.63     69.91 o 
   6  19   0        1.33      -35.57     51.69 o 
   0  20   0    18559.22    19498.86    520.19 o 
   2  20   0     6397.71     6810.24    170.83 o 
   4  20   0     3468.69     3773.70    129.22 o 
   2  21   0      426.04      434.35     65.21 o 
   4  21   0      894.64      926.09     77.35 o 
   1   1   1    22502.97    23984.67    112.76 o 
   2   1   1    12476.89    13061.96     64.30 o 
   3   1   1     8517.39     8653.48     52.38 o 
   4   1   1    25671.13    27702.86    124.57 o 
   5   1   1     9790.89     9539.35     62.35 o 
   6   1   1     6837.57     7542.18     53.97 o 
   7   1   1    16455.67    16076.70     99.06 o 
   8   1   1     1151.30     1031.98     32.80 o 
   9   1   1     2222.42     2276.07     48.39 o 
  10   1   1       44.23       45.76     22.72 o 
  11   1   1     1924.54     1898.49     50.21 o 
  12   1   1     1098.90     1050.96     42.70 o 
  13   1   1     6780.26     6826.52    100.12 o 
  14   1   1      252.44      344.37     35.32 o 
   0   2   1    96274.34    98066.76    734.21 o 
   1   2   1       52.87       39.80      5.16 o 
   2   2   1    54924.45    56850.04    266.60 o 
   3   2   1     1646.25     1788.20     18.43 o 
   4   2   1    19543.54    18881.16     97.31 o 
   5   2   1       10.93       -2.28      9.15 o 
   6   2   1     9490.16     9284.22     63.95 o 
   7   2   1        1.08        3.74     10.54 o 
   8   2   1    12323.96    12363.47     89.93 o 
   9   2   1       58.32       38.45     18.98 o 
  10   2   1    10783.94    10584.15    109.61 o 
  11   2   1       18.21       32.93     20.81 o 
  12   2   1     3745.45     3602.63     73.23 o 
  13   2   1        8.67       21.18     23.60 o 
  14   2   1     1382.85     1504.68     54.47 o 
   1   3   1      262.32      302.28      9.11 o 
   2   3   1     2713.38     2953.94     23.29 o 
   3   3   1      891.22      812.12     22.03 o 
   4   3   1       66.21       88.01      7.69 o 
   5   3   1     1368.65     1172.62     24.02 o 
   6   3   1      484.97      527.95     17.41 o 
   7   3   1     4646.86     4449.72     45.22 o 
   8   3   1       76.74       55.46     13.26 o 
   9   3   1     4131.34     4005.85     62.92 o 
  10   3   1       23.11        9.62     19.70 o 
  11   3   1     3349.14     3072.72     61.97 o 
  12   3   1      132.07       82.86     24.11 o 
  13   3   1     2210.11     2281.22     60.58 o 
  14   3   1      309.59      376.55     43.21 o 
   0   4   1     3777.64     3354.59     37.03 o 
   1   4   1     1656.89     1761.70     22.72 o 
   2   4   1    81869.03    83689.53    374.61 o 
   3   4   1     2106.06     2292.63     23.47 o 
   4   4   1    87159.25    88392.72    359.53 o 
   5   4   1      508.13      755.14     14.83 o 
   6   4   1    29768.62    29100.23    151.33 o 
   7   4   1     3628.77     3746.06     54.85 o 
   8   4   1    27564.96    27661.22    153.67 o 
   9   4   1     4638.81     4771.35     74.38 o 
  10   4   1    14913.70    15049.93    136.43 o 
  11   4   1     1396.89     1327.99     44.40 o 
  12   4   1     7287.13     7392.18    100.67 o 
  13   4   1       24.38       22.61     24.61 o 
  14   4   1     7410.03     7572.94    112.49 o 
   1   5   1     2472.00     2766.36     34.43 o 
   2   5   1      201.11      224.91     11.44 o 
   3   5   1     2947.47     3176.25     31.36 o 
   4   5   1     1321.86     1495.40     21.50 o 
   5   5   1      101.32       76.48     11.76 o 
   6   5   1       64.74       62.51     11.26 o 
   7   5   1      263.11      240.06     16.75 o 
   8   5   1      270.77      256.37     18.13 o 
   9   5   1       60.74       68.50     18.69 o 
  10   5   1     1053.97     1056.20     39.49 o 
  11   5   1       14.76        5.68     21.90 o 
  12   5   1      113.37      123.14     25.89 o 
  13   5   1      103.17       65.86     30.71 o 
   0   6   1     8576.88     7661.54     74.84 o 
   1   6   1     4436.14     4526.86     37.85 o 
   2   6   1    70563.09    71078.66    331.98 o 
   3   6   1      553.63      629.67     20.11 o 
   4   6   1   117412.36   120852.17    491.15 o 
   5   6   1     7150.83     7461.36     59.11 o 
   6   6   1    34975.68    35401.05    195.35 o 
   7   6   1      270.45      289.84     19.56 o 
   8   6   1    19964.63    19768.12    125.15 o 
   9   6   1      558.52      574.99     24.53 o 
  10   6   1    26239.86    25670.92    195.55 o 
  11   6   1      350.36      386.99     31.56 o 
  12   6   1     9836.00     9427.15    116.26 o 
  13   6   1       35.01       30.56     24.74 o 
   1   7   1     2678.91     2602.89     24.20 o 
   2   7   1      733.90      735.63     18.15 o 
   3   7   1     6391.47     6776.85     51.93 o 
   4   7   1      925.95      940.58     22.80 o 
   5   7   1     4261.40     4467.43     65.20 o 
   6   7   1      695.45      618.72     21.94 o 
   7   7   1     4156.32     4218.14     60.41 o 
   8   7   1     1101.37     1069.20     31.77 o 
   9   7   1      529.19      510.84     24.62 o 
  10   7   1      871.26      792.31     44.32 o 
  11   7   1      754.35      824.64     38.90 o 
  12   7   1       25.85       -6.39     22.32 o 
  13   7   1     1613.28     1570.91     55.38 o 
   0   8   1    18439.89    18678.47    126.14 o 
   1   8   1      233.16      209.36     10.26 o 
   2   8   1    43343.94    43387.37    230.30 o 
   3   8   1       80.60       64.36     11.60 o 
   4   8   1    23817.39    23500.68    128.50 o 
   5   8   1     1545.64     1445.49     31.32 o 
   6   8   1     5381.10     5294.35     53.63 o 
   7   8   1        0.28       -5.69     18.64 o 
   8   8   1    15681.88    15754.36    126.12 o 
   9   8   1      951.49      975.80     30.57 o 
  10   8   1    12853.13    12659.43    134.25 o 
  11   8   1      633.71      606.10     38.84 o 
  12   8   1     3426.25     3421.58     72.78 o 
  13   8   1       87.35      144.66     30.29 o 
   1   9   1     9945.26    10029.64     60.73 o 
   2   9   1     1659.54     1834.77     28.42 o 
   3   9   1     1863.72     1741.81     28.67 o 
   4   9   1       23.58        8.27     11.96 o 
   5   9   1     8435.42     8295.67     69.94 o 
   6   9   1      310.86      312.50     19.96 o 
   7   9   1     8290.03     8232.85    101.58 o 
   8   9   1        4.22       30.87     18.59 o 
   9   9   1     2704.30     2506.24     68.96 o 
  10   9   1       47.46      -11.04     23.10 o 
  11   9   1     2063.61     2121.83     61.02 o 
  12   9   1      406.97      473.26     39.07 o 
  13   9   1     4430.79     4618.85     94.44 o 
   0  10   1       34.02       55.78     18.87 o 
   1  10   1      915.78      992.99     19.38 o 
   2  10   1      247.25      194.91     22.70 o 
   3  10   1      111.29       90.03     12.64 o 
   4  10   1      307.30      281.57     17.92 o 
   5  10   1      356.76      389.73     20.24 o 
   6  10   1      190.42      210.44     23.93 o 
   7  10   1       79.47       67.33     23.85 o 
   8  10   1      429.58      568.18     48.51 o 
   9  10   1        0.10        0.29     20.74 o 
  10  10   1      382.55      385.56     40.33 o 
  11  10   1      169.14      211.86     34.16 o 
  12  10   1       17.17       79.30     32.02 o 
   1  11   1    13670.54    13504.75     84.88 o 
   2  11   1        0.17       -7.82     13.29 o 
   3  11   1     1409.33     1498.65     32.96 o 
   4  11   1     3021.83     3157.83     47.02 o 
   5  11   1     5589.52     5659.91     70.09 o 
   6  11   1      260.61      315.95     25.70 o 
   7  11   1    19569.31    19332.74    200.66 o 
   8  11   1      723.85      757.04     43.28 o 
   9  11   1     1832.91     1918.65     63.48 o 
  10  11   1       61.40       36.55     43.60 o 
  11  11   1     2751.63     2826.02     94.01 o 
  12  11   1      296.45      305.63     47.76 o 
   0  12   1     2064.50     1828.90     56.27 o 
   1  12   1      223.35      271.28     15.83 o 
   2  12   1     7786.61     7702.03     80.84 o 
   3  12   1      899.35      888.72     30.95 o 
   4  12   1     4855.50     4711.19     61.77 o 
   5  12   1      640.93      619.15     30.12 o 
   6  12   1      878.43      817.38     39.47 o 
   7  12   1      116.06      132.19     30.68 o 
   8  12   1     1255.95     1278.63     54.44 o 
   9  12   1        3.00      -32.56     28.08 o 
  10  12   1     4305.50     4454.50     88.40 o 
  11  12   1      117.97      126.57     47.44 o 
   1  13   1     2201.19     2153.67     45.50 o 
   2  13   1     2137.24     2226.41     51.40 o 
   3  13   1      390.52      333.18     25.33 o 
   4  13   1     2415.23     2403.21     51.60 o 
   5  13   1     2079.53     2035.72     50.71 o 
   6  13   1      743.02      720.35     44.73 o 
   7  13   1     3470.76     3305.82     82.09 o 
   8  13   1      128.32      152.89     32.68 o 
   9  13   1     1171.61     1045.91     59.90 o 
  10  13   1      364.07      422.85     38.85 o 
  11  13   1      511.60      545.52     70.48 o 
   0  14   1    12038.02    12038.43    189.07 o 
   1  14   1       64.08       88.55     25.85 o 
   2  14   1    16080.32    16080.39    134.47 o 
   3  14   1     1497.72     1436.15     36.82 o 
   4  14   1    24001.09    23763.32    198.67 o 
   5  14   1        5.34       11.72     22.34 o 
   6  14   1    14983.52    14969.88    179.85 o 
   7  14   1     1272.86     1198.46     54.84 o 
   8  14   1     9206.57     9012.05    138.45 o 
   9  14   1      521.32      565.56     51.37 o 
  10  14   1     7430.18     7681.45    133.89 o 
  11  14   1       86.80      221.03     44.33 o 
   1  15   1     2496.18     2469.32     63.28 o 
   2  15   1      117.81       82.93     26.90 o 
   3  15   1        3.91       -7.56     21.87 o 
   4  15   1       80.48       78.62     25.85 o 
   5  15   1       84.28      109.35     26.71 o 
   6  15   1      720.90      723.54     48.14 o 
   7  15   1     1447.99     1360.15     60.18 o 
   8  15   1        4.61       10.16     33.96 o 
   9  15   1       15.74      -11.19     35.00 o 
  10  15   1      147.66      199.55     38.21 o 
   0  16   1    10794.71    10545.17    185.00 o 
   1  16   1      190.12      195.00     31.04 o 
   2  16   1    26681.42    26084.51    233.72 o 
   3  16   1       13.96       56.32     25.50 o 
   4  16   1    20530.39    20637.82    196.56 o 
   5  16   1        0.84       24.47     25.62 o 
   6  16   1     7415.73     7460.43    129.59 o 
   7  16   1       25.17       42.22     38.55 o 
   8  16   1    12497.29    12044.66    194.01 o 
   9  16   1      585.52      625.63     71.99 o 
   1  17   1      648.73      559.62     47.52 o 
   2  17   1      341.53      313.67     37.90 o 
   3  17   1     1044.86      992.06     47.00 o 
   4  17   1      593.95      597.15     38.38 o 
   5  17   1      667.07      657.32     53.48 o 
   6  17   1      594.43      601.96     59.91 o 
   7  17   1      336.31      250.42     46.24 o 
   8  17   1      470.30      554.12     55.98 o 
   9  17   1      481.02      482.24     56.30 o 
   0  18   1     4672.95     4675.04    176.40 o 
   1  18   1      372.35      410.81     42.76 o 
   2  18   1     7201.70     7080.86    114.27 o 
   3  18   1      630.03      597.05     39.84 o 
   4  18   1     8384.73     8248.17    115.54 o 
   5  18   1      104.29      105.03     41.73 o 
   6  18   1     3885.08     3822.92    111.77 o 
   7  18   1      223.80      243.44     63.04 o 
   8  18   1     4523.48     4536.22    124.71 o 
   1  19   1     2278.27     2240.61    114.44 o 
   2  19   1     1066.97     1209.73     59.84 o 
   3  19   1     2598.36     2802.73     78.50 o 
   4  19   1      166.96      226.80     35.60 o 
   5  19   1     1305.84     1215.82     72.30 o 
   6  19   1       65.63       20.45     39.68 o 
   7  19   1     1051.57     1224.15     93.13 o 
   0  20   1      126.34      242.88     68.62 o 
   1  20   1        0.15       16.60     37.70 o 
   2  20   1     3211.96     3356.36     91.56 o 
   3  20   1       47.48       62.52     33.07 o 
   4  20   1     3625.37     3677.55     90.14 o 
   5  20   1       15.47       16.32     39.95 o 
   1  21   1     2778.47     2722.64     99.39 o 
   2  21   1      127.44      111.72     37.25 o 
   3  21   1      368.23      417.58     49.30 o 
   4  21   1      472.89      474.56     46.64 o 
   0   0   2    96256.21    94312.64   1326.52 o 
   1   0   2      133.99      180.34     12.44 o 
   2   0   2   107659.00   111868.78    654.94 o 
   3   0   2      165.65      110.81     12.63 o 
   4   0   2     7273.59     6635.41     73.78 o 
   5   0   2     2333.28     2260.60     29.73 o 
   6   0   2    20178.04    20433.14    131.20 o 
   7   0   2      490.12      551.52     19.39 o 
   8   0   2    16596.69    16547.78    183.81 o 
   9   0   2     1829.65     1760.17     62.16 o 
  10   0   2    22417.79    21657.11    306.46 o 
  11   0   2     2201.77     2137.01     74.96 o 
  12   0   2     7839.56     7472.63    141.17 o 
  13   0   2      375.44      424.03     58.55 o 
  14   0   2     4400.25     4474.79    121.83 o 
   1   1   2     6425.41     6808.69     38.72 o 
   2   1   2     1972.84     2276.66     23.17 o 
   3   1   2    10455.52    10607.49     62.16 o 
   4   1   2     4348.03     4680.22     36.75 o 
   5   1   2      989.29      889.97     16.97 o 
   6   1   2     1217.99     1493.38     29.33 o 
   7   1   2     1364.66     1253.69     21.54 o 
   8   1   2        8.72        4.64     12.25 o 
   9   1   2     7084.30     7024.26     82.64 o 
  10   1   2     1023.71      955.47     36.69 o 
  11   1   2     1366.61     1343.84     44.03 o 
  12   1   2       20.51        8.42     21.78 o 
  13   1   2      581.69      646.08     38.67 o 
  14   1   2      829.59      895.60     46.11 o 
   0   2   2    42807.95    44695.14    272.15 o 
   1   2   2       37.43       35.79      4.85 o 
   2   2   2    22423.71    22833.71    111.58 o 
   3   2   2      179.65      205.82      9.04 o 
   4   2   2    35870.28    37318.07    163.25 o 
   5   2   2    12115.82    12779.17     76.43 o 
   6   2   2     8742.44     8469.93     55.28 o 
   7   2   2      171.97      137.22     13.75 o 
   8   2   2    18175.57    18167.03    109.42 o 
   9   2   2       52.16       32.51     19.31 o 
  10   2   2     6334.18     6250.91     82.21 o 
  11   2   2     2598.43     2472.69     57.02 o 
  12   2   2     4934.31     4882.39     80.98 o 
  13   2   2       63.82       39.06     28.27 o 
  14   2   2     4260.28     4334.08     85.06 o 
   1   3   2    67850.77    70080.46    331.10 o 
   2   3   2      209.85      228.15      9.51 o 
   3   3   2    36114.90    36532.41    200.44 o 
   4   3   2     1264.57     1424.57     19.62 o 
   5   3   2    28162.77    28750.38    143.81 o 
   6   3   2      417.86      502.29     17.32 o 
   7   3   2    12258.76    12679.06     87.00 o 
   8   3   2       63.49       50.22     13.39 o 
   9   3   2    12669.79    12323.25    114.67 o 
  10   3   2       39.78       23.83     20.85 o 
  11   3   2    10231.95    10047.71    112.09 o 
  12   3   2     1360.97     1317.47     60.38 o 
  13   3   2     2266.83     2348.61     61.56 o 
  14   3   2      212.28      189.02     31.38 o 
   0   4   2     1659.10     1527.13     33.71 o 
   1   4   2      149.08      159.85     11.39 o 
   2   4   2    16602.22    17586.17     95.62 o 
   3   4   2      992.88     1037.74     20.45 o 
   4   4   2    11626.88    12591.72     76.20 o 
   5   4   2     1280.74     1490.48     22.69 o 
   6   4   2     7514.92     8039.71     57.00 o 
   7   4   2      223.91      212.86     15.94 o 
   8   4   2       22.02       31.58     13.63 o 
   9   4   2        5.04       14.11     19.62 o 
  10   4   2      285.42      342.17     27.62 o 
  11   4   2      136.16       86.91     23.85 o 
  12   4   2      759.81      782.15     38.83 o 
  13   4   2       37.00       21.59     24.29 o 
  14   4   2      728.37      803.94     45.02 o 
   1   5   2    15793.97    15316.85     92.19 o 
   2   5   2      185.13      247.24     13.00 o 
   3   5   2    95383.76    97268.74    436.84 o 
   4   5   2      105.69      107.38     10.51 o 
   5   5   2    47476.24    47889.30    220.07 o 
   6   5   2       60.47       71.49     12.03 o 
   7   5   2    14751.98    14222.40     95.34 o 
   8   5   2      232.33      214.62     17.47 o 
   9   5   2    47658.76    46663.62    309.22 o 
  10   5   2     1847.01     1843.88     48.75 o 
  11   5   2    25996.70    24805.91    196.79 o 
  12   5   2      205.73      173.77     27.09 o 
  13   5   2     4226.92     4240.43     80.72 o 
   0   6   2      627.69      570.35     23.28 o 
   1   6   2      279.95      342.69     13.82 o 
   2   6   2      621.64      724.13     16.18 o 
   3   6   2      674.60      757.69     20.97 o 
   4   6   2        7.20        1.06     12.32 o 
   5   6   2      214.54      264.71     18.14 o 
   6   6   2     2901.10     2996.96     36.79 o 
   7   6   2      335.43      339.46     18.88 o 
   8   6   2      223.59      164.80     18.39 o 
   9   6   2      334.62      389.36     21.70 o 
  10   6   2      734.25      705.64     34.93 o 
  11   6   2       56.80      100.83     24.55 o 
  12   6   2        8.12        8.02     22.20 o 
  13   6   2        1.90       -2.95     23.63 o 
   1   7   2    18444.85    18381.29    106.18 o 
   2   7   2      480.72      498.97     16.98 o 
   3   7   2    47218.90    46956.73    245.30 o 
   4   7   2       87.11       70.46     13.04 o 
   5   7   2    23255.35    23260.66    132.23 o 
   6   7   2       23.34        3.81     13.56 o 
   7   7   2     8853.35     8669.94     82.30 o 
   8   7   2     1950.54     1829.24     37.36 o 
   9   7   2    22449.96    21823.12    140.70 o 
  10   7   2     1542.98     1392.09     45.00 o 
  11   7   2    14576.89    14063.42    141.10 o 
  12   7   2       44.47       58.30     25.39 o 
  13   7   2     3133.84     3321.50     74.26 o 
   0   8   2    11623.96    11529.77     94.66 o 
   1   8   2      365.01      338.42     15.59 o 
   2   8   2    13378.50    13559.81     88.55 o 
   3   8   2        0.26       -2.61     10.49 o 
   4   8   2    10434.44    10277.91     79.97 o 
   5   8   2     3499.72     3525.34     50.57 o 
   6   8   2    13534.58    13319.64     98.75 o 
   7   8   2      238.06      247.02     21.64 o 
   8   8   2     5041.71     4896.78     74.11 o 
   9   8   2       60.99       64.50     17.43 o 
  10   8   2     5247.75     5113.26     81.71 o 
  11   8   2     1798.79     1901.57     72.46 o 
  12   8   2     2560.37     2582.83     63.95 o 
  13   8   2       47.04        2.19     31.14 o 
   1   9   2     3148.90     3120.68     37.93 o 
   2   9   2     1488.34     1718.10     30.02 o 
   3   9   2    18529.76    18476.08    122.59 o 
   4   9   2       24.92       57.13     20.66 o 
   5   9   2    11846.68    11806.50     85.76 o 
   6   9   2      103.73      113.18     17.92 o 
   7   9   2     1623.54     1582.34     51.86 o 
   8   9   2      108.85       77.10     20.95 o 
   9   9   2     8358.23     8342.47     90.58 o 
  10   9   2       53.35       94.80     24.22 o 
  11   9   2     7268.87     7056.32    186.35 o 
  12   9   2      130.84      116.20     29.56 o 
  13   9   2      531.61      637.41     44.76 o 
   0  10   2    25397.99    24899.53    226.16 o 
   1  10   2      858.03      818.50     22.79 o 
   2  10   2    17393.56    16901.26    113.15 o 
   3  10   2      199.67      189.72     19.81 o 
   4  10   2     9178.43     8869.05     78.83 o 
   5  10   2      887.58      919.95     30.29 o 
   6  10   2     1848.68     1832.07     40.61 o 
   7  10   2     1819.33     1895.15     52.98 o 
   8  10   2     8533.62     8059.59    116.28 o 
   9  10   2      273.78      290.21     26.69 o 
  10  10   2     6722.99     6496.53    115.48 o 
  11  10   2     2323.67     2271.31     75.46 o 
  12  10   2     5180.43     5376.00    106.41 o 
   1  11   2     1324.40     1325.90     39.42 o 
   2  11   2     1874.24     1857.01     34.44 o 
   3  11   2      449.14      478.80     25.42 o 
   4  11   2      216.48      195.11     19.28 o 
   5  11   2     1289.69     1197.59     32.83 o 
   6  11   2      185.69      181.72     20.98 o 
   7  11   2      540.77      548.38     40.23 o 
   8  11   2      459.71      386.86     36.26 o 
   9  11   2        0.64       -5.84     22.92 o 
  10  11   2       91.80       79.28     29.16 o 
  11  11   2      135.67      139.58     38.20 o 
  12  11   2       39.07       29.08     34.85 o 
   0  12   2    13446.64    13113.99    134.08 o 
   1  12   2     1632.04     1635.28     29.33 o 
   2  12   2    14126.41    13677.06    102.57 o 
   3  12   2       30.26       31.88     17.66 o 
   4  12   2    10287.98    10007.18     97.72 o 
   5  12   2     7125.75     7131.77     80.68 o 
   6  12   2    13003.57    12250.60    191.75 o 
   7  12   2      962.41      946.70     46.85 o 
   8  12   2     3175.06     2994.58     76.56 o 
   9  12   2      461.13      469.68     37.13 o 
  10  12   2     3257.11     3293.62     85.87 o 
  11  12   2     2363.55     2489.79     91.75 o 
   1  13   2     6910.44     6937.88     75.59 o 
   2  13   2     1055.17     1094.32     37.74 o 
   3  13   2     4288.76     4217.38     59.68 o 
   4  13   2      124.40       97.94     21.80 o 
   5  13   2     3308.33     3432.69     67.08 o 
   6  13   2      727.87      692.51     44.15 o 
   7  13   2     4992.61     4774.89     95.81 o 
   8  13   2      545.53      551.19     43.00 o 
   9  13   2     6370.54     6383.63    115.19 o 
  10  13   2      156.37      234.32     34.18 o 
  11  13   2     2888.97     2843.06    164.77 o 
   0  14   2     7308.66     6959.35    140.42 o 
   1  14   2      998.86      970.34     36.61 o 
   2  14   2     2634.72     2676.22     56.14 o 
   3  14   2      608.47      583.01     28.48 o 
   4  14   2     2125.26     2079.34     49.81 o 
   5  14   2      559.88      545.49     33.23 o 
   6  14   2     3041.86     2973.97     79.48 o 
   7  14   2      521.63      516.73     42.66 o 
   8  14   2     3043.28     2955.67     80.96 o 
   9  14   2      777.49      854.14     51.61 o 
  10  14   2      246.54      253.74     39.29 o 
   1  15   2    10439.61    10353.95    126.06 o 
   2  15   2      578.91      633.19     45.38 o 
   3  15   2    18207.82    18085.45    142.51 o 
   4  15   2      298.59      298.18     25.49 o 
   5  15   2    12187.40    12247.09    139.52 o 
   6  15   2      874.76      930.40     51.63 o 
   7  15   2     5642.74     5408.39    108.45 o 
   8  15   2      298.23      306.49     40.24 o 
   9  15   2     9046.53     8963.94    164.80 o 
  10  15   2      134.43      161.47     37.03 o 
   0  16   2       32.48       73.46     39.28 o 
   1  16   2      328.75      315.76     33.91 o 
   2  16   2        0.83      -33.95     28.68 o 
   3  16   2        1.76      -15.33     21.76 o 
   4  16   2       55.38       55.30     26.52 o 
   5  16   2      861.71      829.21     41.14 o 
   6  16   2      117.08      127.45     35.63 o 
   7  16   2       12.96       17.09     31.55 o 
   8  16   2       34.34       53.68     33.45 o 
   9  16   2      176.35      151.51     41.87 o 
   1  17   2     6176.95     6069.66    101.54 o 
   2  17   2      729.16      686.68     40.05 o 
   3  17   2    12601.33    12399.29    138.23 o 
   4  17   2       89.75       59.09     27.42 o 
   5  17   2     8416.58     8556.43    114.90 o 
   6  17   2      157.51      195.87     38.42 o 
   7  17   2     2190.08     2029.37     96.10 o 
   8  17   2        1.83       13.92     37.02 o 
   0  18   2     1407.40     1301.97     76.53 o 
   1  18   2       41.44       29.41     28.89 o 
   2  18   2      425.74      431.54     36.94 o 
   3  18   2      479.15      424.48     37.24 o 
   4  18   2       78.67       81.88     29.77 o 
   5  18   2      373.53      424.02     54.28 o 
   6  18   2     1306.98     1256.63     64.26 o 
   7  18   2      228.77      224.90     48.49 o 
   8  18   2     2534.54     2712.26    100.24 o 
   1  19   2     1573.77     1598.61     62.09 o 
   2  19   2      245.00      231.57     42.29 o 
   3  19   2     5293.03     5507.38    103.98 o 
   4  19   2       77.49       88.69     29.64 o 
   5  19   2     1916.42     2018.66     85.32 o 
   6  19   2      224.25      255.45     50.76 o 
   7  19   2      529.76      595.86     59.31 o 
   0  20   2     1922.02     1959.66    117.12 o 
   1  20   2       44.02       91.64     35.66 o 
   2  20   2     1952.18     2089.30     65.66 o 
   3  20   2       21.82       62.39     31.08 o 
   4  20   2     2399.33     2424.00     72.64 o 
   5  20   2      478.59      542.52     63.19 o 
   1  21   2      462.68      509.91     58.44 o 
   2  21   2       91.18       78.49     36.52 o 
   3  21   2       37.94        8.73     33.01 o 
   1   1   3    80773.90    83206.48    337.53 o 
   2   1   3    14866.49    16006.40     88.32 o 
   3   1   3    49776.01    50458.48    220.90 o 
   4   1   3      954.16      954.66     20.64 o 
   5   1   3    55160.96    54208.77    230.59 o 
   6   1   3      169.29      233.58     10.40 o 
   7   1   3    56850.73    55626.64    243.62 o 
   8   1   3     2221.26     2258.48     35.60 o 
   9   1   3    20744.06    20093.38    177.81 o 
  10   1   3      648.42      672.66     32.74 o 
  11   1   3    15425.83    15095.83    153.06 o 
  12   1   3      371.21      328.71     30.46 o 
  13   1   3    20728.52    20757.23    187.00 o 
  14   1   3      599.42      689.83     42.41 o 
   0   2   3    16084.25    16839.27    126.16 o 
   1   2   3     1532.63     1604.80     20.68 o 
   2   2   3     2584.49     2729.76     23.66 o 
   3   2   3      247.98      229.83     12.52 o 
   4   2   3     5155.00     5995.14     46.54 o 
   5   2   3      505.46      524.40     16.10 o 
   6   2   3      728.01      661.70     16.40 o 
   7   2   3      148.07      179.58     12.21 o 
   8   2   3     3403.89     3288.85     39.98 o 
   9   2   3       12.31       -5.24     18.43 o 
  10   2   3     3097.12     2848.58     56.32 o 
  11   2   3      296.40      296.35     30.02 o 
  12   2   3      695.76      700.10     37.48 o 
  13   2   3      556.56      572.83     38.63 o 
  14   2   3      143.52      120.18     29.49 o 
   1   3   3    38878.37    39302.59    178.58 o 
   2   3   3    21294.08    22080.93    118.97 o 
   3   3   3    11128.29    10921.82     56.38 o 
   4   3   3     5917.26     6101.54     46.88 o 
   5   3   3    30693.22    30919.18    208.04 o 
   6   3   3     1332.06     1513.49     27.08 o 
   7   3   3    24195.79    23806.13    130.41 o 
   8   3   3      377.57      406.52     18.94 o 
   9   3   3     5673.18     5409.92     73.16 o 
  10   3   3      195.20      185.21     24.31 o 
  11   3   3     6746.31     6675.41    119.46 o 
  12   3   3      788.80      710.25     39.73 o 
  13   3   3     7811.70     7634.19    114.46 o 
  14   3   3      208.19      228.46     32.14 o 
   0   4   3    11172.23    12193.65    114.10 o 
   1   4   3     3220.06     3341.79     27.63 o 
   2   4   3     8124.52     9009.63     56.37 o 
   3   4   3      190.13      185.51     10.81 o 
   4   4   3      266.42      246.28     11.82 o 
   5   4   3      256.10      180.05     12.73 o 
   6   4   3     8853.53     8578.37     65.34 o 
   7   4   3     1464.41     1539.12     30.20 o 
   8   4   3     1375.48     1357.38     32.98 o 
   9   4   3     1477.91     1571.78     42.56 o 
  10   4   3      260.61      239.79     25.72 o 
  11   4   3       77.79       77.22     23.42 o 
  12   4   3     1179.50     1328.48     47.05 o 
  13   4   3       80.34      108.39     27.91 o 
  14   4   3     1243.12     1326.30     52.85 o 
   1   5   3        1.62      -16.75     11.17 o 
   2   5   3     1547.53     1709.58     26.12 o 
   3   5   3       74.54      117.01     22.48 o 
   4   5   3       34.20       24.49     10.65 o 
   5   5   3       55.36      128.71     11.04 o 
   6   5   3       71.01       72.27     12.32 o 
   7   5   3      558.18      512.11     20.68 o 
   8   5   3     2492.83     2470.76     46.08 o 
   9   5   3       11.33       52.71     17.32 o 
  10   5   3        0.09        4.50     19.46 o 
  11   5   3       11.10       13.39     21.70 o 
  12   5   3      998.19      946.14     42.40 o 
  13   5   3      293.06      304.34     33.23 o 
   0   6   3    11570.16    11120.81    111.81 o 
   1   6   3      732.41      662.75     18.92 o 
   2   6   3     1237.33     1442.70     25.99 o 
   3   6   3     1843.90     1997.77     30.05 o 
   4   6   3      362.23      334.39     15.66 o 
   5   6   3     2440.81     2428.36     30.93 o 
   6   6   3     9981.71    10258.65     66.77 o 
   7   6   3      171.02      180.56     17.24 o 
   8   6   3      492.34      519.46     24.33 o 
   9   6   3      425.28      464.23     22.87 o 
  10   6   3      186.91      162.95     24.38 o 
  11   6   3      609.71      556.73     34.53 o 
  12   6   3      374.90      459.75     34.53 o 
  13   6   3      203.46      197.10     30.70 o 
   1   7   3    23620.32    23659.27    131.47 o 
   2   7   3     4238.25     4850.63     46.12 o 
   3   7   3    22517.86    23435.73    133.58 o 
   4   7   3       18.29        9.67     12.17 o 
   5   7   3    17884.11    18122.19    110.48 o 
   6   7   3       12.40       -0.97     10.93 o 
   7   7   3    14764.60    14501.19    107.46 o 
   8   7   3      418.66      484.34     22.63 o 
   9   7   3     4617.81     4711.89     58.02 o 
  10   7   3       57.29       61.76     22.58 o 
  11   7   3     2031.21     2145.55     56.72 o 
  12   7   3        0.97      -26.38     22.52 o 
  13   7   3     4529.77     4674.36     86.84 o 
   0   8   3       61.35        2.52     15.88 o 
   1   8   3     2472.34     2564.75     34.54 o 
   2   8   3       53.79       44.64     11.72 o 
   3   8   3     3146.69     3589.30     42.82 o 
   4   8   3      480.96      504.81     20.58 o 
   5   8   3      802.63      741.19     23.29 o 
   6   8   3      305.00      291.19     21.02 o 
   7   8   3      115.92      119.15     18.22 o 
   8   8   3      817.82      842.71     31.15 o 
   9   8   3     1431.60     1497.04     46.90 o 
  10   8   3      871.74      883.56     36.59 o 
  11   8   3      305.85      310.34     30.47 o 
  12   8   3     1346.94     1286.66     48.94 o 
  13   8   3       14.27      -21.16     24.58 o 
   1   9   3    36773.73    35137.12    187.70 o 
   2   9   3     8218.45     8459.52     64.65 o 
   3   9   3    39874.75    39698.44    221.74 o 
   4   9   3        1.85        1.68     12.32 o 
   5   9   3    36487.15    36744.66    209.87 o 
   6   9   3     1412.76     1395.79     32.02 o 
   7   9   3    25125.36    24691.21    189.53 o 
   8   9   3     2096.48     2001.00     47.13 o 
   9   9   3    11528.01    11428.49    108.54 o 
  10   9   3       80.69       93.03     24.93 o 
  11   9   3    14901.37    15127.64    151.42 o 
  12   9   3      438.65      429.53     38.68 o 
   0  10   3      344.62      364.17     20.20 o 
   1  10   3       65.27       85.77     14.12 o 
   2  10   3     1173.57     1354.45     28.37 o 
   3  10   3       70.51       41.98     16.04 o 
   4  10   3      159.77      164.76     18.29 o 
   5  10   3     1392.57     1313.24     44.19 o 
   6  10   3      177.13      190.14     18.78 o 
   7  10   3      268.26      293.80     30.21 o 
   8  10   3       14.82       26.75     21.68 o 
   9  10   3      165.37      159.69     24.52 o 
  10  10   3      173.32      134.09     33.08 o 
  11  10   3      107.91      138.22     34.29 o 
  12  10   3       18.48       -0.64     30.61 o 
   1  11   3    55390.32    54714.81    278.97 o 
   2  11   3     5760.88     5750.65     55.36 o 
   3  11   3    31417.85    30915.93    178.83 o 
   4  11   3       77.97      115.02     20.39 o 
   5  11   3    34687.93    33746.30    203.69 o 
   6  11   3      331.79      388.46     23.17 o 
   7  11   3    32033.03    31899.98    256.32 o 
   8  11   3      143.30      114.82     29.62 o 
   9  11   3    15150.15    15208.81    161.37 o 
  10  11   3      378.24      378.38     39.04 o 
  11  11   3     9923.01    10328.29    176.48 o 
  12  11   3      140.94      163.39     41.89 o 
   0  12   3     1172.15     1212.12     42.07 o 
   1  12   3       73.98       68.49     15.26 o 
   2  12   3       86.23       61.35     15.18 o 
   3  12   3      304.99      310.14     20.99 o 
   4  12   3      130.18      114.18     19.33 o 
   5  12   3       32.08       43.15     19.69 o 
   6  12   3      334.57      297.44     30.58 o 
   7  12   3      352.42      307.30     35.34 o 
   8  12   3      136.31      143.98     31.43 o 
   9  12   3      239.45      140.89     29.91 o 
  10  12   3       13.49       39.01     31.27 o 
  11  12   3      149.85      229.51     43.38 o 
   1  13   3    19948.48    19522.28    129.36 o 
   2  13   3      120.24       78.14     18.13 o 
   3  13   3     9179.67     8662.64     86.76 o 
   4  13   3      439.83      490.13     32.35 o 
   5  13   3     8923.42     8498.53     92.17 o 
   6  13   3      196.16      176.21     32.52 o 
   7  13   3    16766.65    16366.01    188.38 o 
   8  13   3      189.84      198.64     34.18 o 
   9  13   3     4681.83     4741.16     92.05 o 
  10  13   3       13.02       18.56     27.19 o 
  11  13   3     3677.45     3722.84    110.02 o 
   0  14   3     4426.68     4059.46    142.51 o 
   1  14   3     1025.36     1072.66     36.18 o 
   2  14   3      872.45      762.40     32.81 o 
   3  14   3       29.16       55.50     19.81 o 
   4  14   3      116.26       87.08     21.11 o 
   5  14   3       48.90       66.17     22.07 o 
   6  14   3     3674.85     3482.89     85.12 o 
   7  14   3     1019.39     1079.55     53.25 o 
   8  14   3      336.59      370.78     39.99 o 
   9  14   3      809.32      832.25     62.73 o 
  10  14   3        9.52       -2.92     27.54 o 
   1  15   3     2043.66     1881.67     57.40 o 
   2  15   3      166.55      125.78     25.92 o 
   3  15   3      155.00      175.03     23.10 o 
   4  15   3       73.62       61.00     20.80 o 
   5  15   3     1519.72     1550.23     42.93 o 
   6  15   3       40.02       70.99     32.61 o 
   7  15   3     2960.49     2959.50     82.71 o 
   8  15   3      145.04      152.63     36.18 o 
   9  15   3      444.33      465.74     50.23 o 
  10  15   3      142.30      101.01     36.20 o 
   0  16   3     1926.04     1904.50     84.89 o 
   1  16   3      185.31      155.18     31.70 o 
   2  16   3      376.44      377.69     32.92 o 
   3  16   3      157.83      186.97     27.06 o 
   4  16   3      135.31      134.09     26.15 o 
   5  16   3       31.37       39.43     22.81 o 
   6  16   3     3065.68     3278.80     78.18 o 
   7  16   3      128.46      145.90     35.95 o 
   8  16   3     1598.78     1528.60     67.72 o 
   9  16   3      418.75      439.64     56.02 o 
   1  17   3     2276.16     2357.09     67.04 o 
   2  17   3      319.07      328.24     33.58 o 
   3  17   3      993.95     1062.00     43.36 o 
   4  17   3       39.31       46.68     25.05 o 
   5  17   3     4025.78     4008.23     87.70 o 
   6  17   3      744.52      819.93     53.42 o 
   7  17   3     2254.52     2252.71    104.59 o 
   8  17   3      190.39      255.25     43.10 o 
   0  18   3     1353.15     1360.66     77.14 o 
   1  18   3     1660.54     1639.19     59.45 o 
   2  18   3      121.77      131.15     31.12 o 
   3  18   3      213.70      273.84     35.61 o 
   4  18   3      253.23      225.27     33.11 o 
   5  18   3      501.63      556.77     49.22 o 
   6  18   3     1407.38     1412.65     67.00 o 
   7  18   3      298.47      267.73     44.60 o 
   1  19   3    10417.02    10269.85    143.13 o 
   2  19   3       19.07       14.63     27.74 o 
   3  19   3    10335.18    10369.97    124.89 o 
   4  19   3       49.82       39.62     28.59 o 
   5  19   3     6751.86     6768.15    133.55 o 
   6  19   3        0.04      -57.97     41.20 o 
   0  20   3      269.34      254.00     55.94 o 
   1  20   3      153.69      174.49     36.40 o 
   2  20   3        0.10       21.70     30.02 o 
   3  20   3       35.95       53.07     30.58 o 
   4  20   3        0.22      -30.02     28.19 o 
   5  20   3      545.78      510.51     53.08 o 
   1  21   3    10361.47    11076.58    200.03 o 
   2  21   3     1314.34     1371.62     58.93 o 
   3  21   3     5863.37     6292.03    110.40 o 
   0   0   4    31729.64    32299.34    365.03 o 
   1   0   4    16738.21    17733.79    109.31 o 
   2   0   4    17571.63    18406.97    145.77 o 
   3   0   4      373.51      313.15     18.42 o 
   4   0   4     7498.65     8334.74     81.05 o 
   5   0   4       22.16       -7.56     12.20 o 
   6   0   4    40192.93    40763.07    268.18 o 
   7   0   4      651.02      638.13     28.56 o 
   8   0   4     2217.06     2265.68     74.46 o 
   9   0   4      142.48      169.52     31.47 o 
  10   0   4       20.25        8.05     28.86 o 
  11   0   4     2873.68     2716.41     85.21 o 
  12   0   4      863.42      913.75     94.59 o 
  13   0   4     2803.23     2769.52     93.73 o 
  14   0   4     1327.37     1342.35    106.69 o 
   1   1   4     7023.50     7728.74     47.41 o 
   2   1   4     1133.45     1131.19     17.33 o 
   3   1   4     7122.36     6955.70     57.71 o 
   4   1   4     3092.29     3290.72     33.87 o 
   5   1   4      431.76      278.44     14.47 o 
   6   1   4      542.87      559.49     15.69 o 
   7   1   4     6596.13     6467.80     49.63 o 
   8   1   4       18.81       29.52     13.33 o 
   9   1   4     4967.11     4919.65     69.53 o 
  10   1   4       29.57       13.43     19.32 o 
  11   1   4     3180.11     3146.88     75.28 o 
  12   1   4      739.01      767.13     38.51 o 
  13   1   4     2291.98     2286.36     61.05 o 
  14   1   4      170.44      245.37     32.30 o 
   0   2   4    49376.45    52027.34    388.83 o 
   1   2   4    26206.09    27283.18    117.74 o 
   2   2   4       39.05       37.05      8.07 o 
   3   2   4      509.19      522.15     14.19 o 
   4   2   4     2609.71     2787.69     35.71 o 
   5   2   4       56.01       70.85     11.18 o 
   6   2   4    10682.10    11146.74     74.04 o 
   7   2   4      132.80      135.86     12.44 o 
   8   2   4     5519.21     5443.14     52.52 o 
   9   2   4       55.46       43.76     19.34 o 
  10   2   4     1034.73      937.48     36.37 o 
  11   2   4      264.17      256.24     27.75 o 
  12   2   4     2174.10     2042.93     55.69 o 
  13   2   4       32.91       28.02     24.86 o 
  14   2   4      488.52      530.59     40.93 o 
   1   3   4   169046.11   171336.77    772.47 o 
   2   3   4    32611.71    34232.01    146.33 o 
   3   3   4    38099.46    38368.64    162.58 o 
   4   3   4     1025.66      835.94     21.67 o 
   5   3   4    47310.07    47816.82    218.83 o 
   6   3   4       21.57       20.31      9.25 o 
   7   3   4    33800.94    33459.00    172.80 o 
   8   3   4     8700.10     8681.47     70.53 o 
   9   3   4    23354.63    23027.64    171.49 o 
  10   3   4      206.81      233.33     25.60 o 
  11   3   4     8950.19     8909.72    105.55 o 
  12   3   4      208.56      242.53     28.90 o 
  13   3   4     6449.60     6533.96    116.66 o 
  14   3   4      210.17      224.97     32.96 o 
   0   4   4    71551.91    75296.31    498.30 o 
   1   4   4      205.27      224.31     12.73 o 
   2   4   4     5056.27     5271.38     37.62 o 
   3   4   4     1898.95     2063.68     27.21 o 
   4   4   4     2062.50     2324.50     25.60 o 
   5   4   4       90.22       85.73     11.05 o 
   6   4   4     7820.34     7994.90     57.39 o 
   7   4   4        9.82       -1.44     12.51 o 
   8   4   4     1989.08     1956.85     36.19 o 
   9   4   4      387.21      324.56     26.05 o 
  10   4   4        3.38        1.35     20.12 o 
  11   4   4      542.41      422.97     31.34 o 
  12   4   4      287.17      299.81     30.42 o 
  13   4   4       46.93       67.73     25.80 o 
   1   5   4    99075.00    99279.22    435.08 o 
   2   5   4    11914.17    12501.20     81.84 o 
   3   5   4    76993.94    77938.88    361.35 o 
   4   5   4      103.57       80.66     11.23 o 
   5   5   4    52224.41    51668.61    220.67 o 
   6   5   4      136.40      170.98     15.67 o 
   7   5   4    53603.80    53325.89    257.26 o 
   8   5   4      377.51      426.12     20.97 o 
   9   5   4    28006.60    27507.00    181.09 o 
  10   5   4      221.95      196.25     32.76 o 
  11   5   4    15691.18    15453.61    164.80 o 
  12   5   4       48.35        3.91     27.25 o 
  13   5   4    10028.09     9939.56    124.32 o 
   0   6   4    19708.12    21341.88    167.42 o 
   1   6   4      309.23      353.17     18.73 o 
   2   6   4     2189.89     2437.97     36.62 o 
   3   6   4     2683.01     2967.80     42.60 o 
   4   6   4       47.80       49.63     12.54 o 
   5   6   4     1726.96     1876.12     29.50 o 
   6   6   4       28.84       25.21     11.00 o 
   7   6   4        0.11       12.93     10.77 o 
   8   6   4      337.88      321.89     22.54 o 
   9   6   4      168.27      178.10     19.07 o 
  10   6   4      207.40      196.63     25.69 o 
  11   6   4      157.68      110.32     25.07 o 
  12   6   4      211.16      224.77     29.36 o 
  13   6   4      277.21      279.80     33.33 o 
   1   7   4    81329.05    81716.53    384.18 o 
   2   7   4    10889.97    11397.28     80.11 o 
   3   7   4    67529.23    68122.73    310.70 o 
   4   7   4     1521.27     1420.31     30.14 o 
   5   7   4    42274.62    42170.43    216.16 o 
   6   7   4       95.73       79.84     12.51 o 
   7   7   4    25255.20    24996.84    163.42 o 
   8   7   4     1883.08     1949.45     39.18 o 
   9   7   4    14119.28    13890.12    101.90 o 
  10   7   4       61.50       34.44     21.46 o 
  11   7   4     9503.75     9647.33    113.90 o 
  12   7   4       59.79       51.40     24.49 o 
  13   7   4     9771.65    10237.44    122.31 o 
   0   8   4     5977.41     5696.24     67.39 o 
   1   8   4     3965.51     4218.19     45.23 o 
   2   8   4      356.75      335.43     18.06 o 
   3   8   4      653.40      666.34     21.51 o 
   4   8   4      287.45      327.43     27.47 o 
   5   8   4      159.73      178.55     16.93 o 
   6   8   4     3847.20     3759.93     45.34 o 
   7   8   4       41.97       36.50     18.10 o 
   8   8   4     1536.29     1593.21     40.35 o 
   9   8   4      161.96      161.24     20.30 o 
  10   8   4      470.05      493.06     32.71 o 
  11   8   4       51.26       57.86     22.98 o 
  12   8   4      680.54      640.37     37.57 o 
  13   8   4       29.40       70.47     27.19 o 
   1   9   4    17158.98    17203.59    110.27 o 
   2   9   4     2259.04     2147.31     33.18 o 
   3   9   4     9008.86     8821.48     73.84 o 
   4   9   4      413.89      432.98     21.38 o 
   5   9   4     8874.90     8850.25     78.41 o 
   6   9   4      164.84      127.71     17.08 o 
   7   9   4     5800.96     5758.92     77.27 o 
   8   9   4     2735.49     2712.63     53.39 o 
   9   9   4     6714.76     6462.69    101.97 o 
  10   9   4        9.20       37.42     22.08 o 
  11   9   4     5214.81     5280.00     86.47 o 
  12   9   4      129.96      126.61     30.19 o 
   0  10   4    23592.84    24660.01    184.29 o 
   1  10   4       24.07        7.61     13.41 o 
   2  10   4      504.59      557.69     20.74 o 
   3  10   4     2155.39     2217.43     36.53 o 
   4  10   4     3191.15     3267.38     47.92 o 
   5  10   4      170.81      187.03     19.09 o 
   6  10   4    16259.66    16155.84    118.50 o 
   7  10   4      144.85      112.10     25.39 o 
   8  10   4     4230.41     4269.84     72.07 o 
   9  10   4     1804.59     1735.62     47.50 o 
  10  10   4        2.74       29.71     31.84 o 
  11  10   4      218.63      225.16     38.07 o 
  12  10   4     1207.30     1277.60     64.05 o 
   1  11   4       14.51       24.35     14.84 o 
   2  11   4     1014.41      989.56     25.89 o 
   3  11   4       22.43       23.12     15.63 o 
   4  11   4       74.29       75.33     18.16 o 
   5  11   4       57.73       85.85     18.41 o 
   6  11   4       74.84       59.41     17.70 o 
   7  11   4      255.22      208.60     29.06 o 
   8  11   4      229.19      269.69     30.83 o 
   9  11   4      861.20      858.47     43.45 o 
  10  11   4        9.22        2.01     27.22 o 
  11  11   4      747.79      765.77     57.33 o 
  12  11   4      264.52      341.04     49.95 o 
   0  12   4    11597.86    11968.22    131.99 o 
   1  12   4      773.38      785.37     25.81 o 
   2  12   4     2183.70     2234.14     37.66 o 
   3  12   4      133.85      135.67     18.40 o 
   4  12   4      161.12      165.03     19.25 o 
   5  12   4        1.33        9.50     21.59 o 
   6  12   4     6959.71     6901.00     98.09 o 
   7  12   4       11.13       38.14     27.49 o 
   8  12   4     1810.12     1851.82     63.80 o 
   9  12   4        4.75        0.17     24.18 o 
  10  12   4      661.21      623.15     42.33 o 
  11  12   4       32.66       33.31     35.28 o 
   1  13   4    17846.91    17680.75    122.84 o 
   2  13   4        7.82        4.78     14.83 o 
   3  13   4    21510.47    20721.18    149.76 o 
   4  13   4     1968.35     1967.12     46.74 o 
   5  13   4     4964.79     4785.22     68.94 o 
   6  13   4       37.73       38.85     24.94 o 
   7  13   4     5071.52     5009.48     98.45 o 
   8  13   4      593.72      669.56     45.93 o 
   9  13   4     3754.93     3653.45    126.16 o 
  10  13   4        0.05       -6.73     29.05 o 
  11  13   4     1813.30     1933.43     83.61 o 
   0  14   4     5691.56     5706.97     90.11 o 
   1  14   4     1398.19     1407.11     39.84 o 
   2  14   4       10.19      -27.94     18.63 o 
   3  14   4      245.20      210.25     23.46 o 
   4  14   4        5.69      -18.37     18.20 o 
   5  14   4       41.19       58.65     20.00 o 
   6  14   4     2814.93     2584.56     98.09 o 
   7  14   4        3.61        0.95     28.31 o 
   8  14   4      244.85      266.38     37.81 o 
   9  14   4       41.23       96.99     29.83 o 
  10  14   4        1.08      -40.21     26.80 o 
   1  15   4    17704.07    17286.05    172.33 o 
   2  15   4     2178.65     2236.21     51.59 o 
   3  15   4    12195.03    11620.56    145.89 o 
   4  15   4       69.71       73.74     21.08 o 
   5  15   4    14871.50    14656.37    127.57 o 
   6  15   4      341.36      398.32     36.37 o 
   7  15   4    10483.16    10247.89    156.29 o 
   8  15   4      137.09      147.18     35.95 o 
   9  15   4     8878.59     8875.77    145.39 o 
  10  15   4       35.49       13.78     29.68 o 
   0  16   4      128.97       94.57     41.02 o 
   1  16   4      130.61      104.84     28.42 o 
   2  16   4       26.55      -17.51     23.70 o 
   3  16   4        1.41      -15.55     22.57 o 
   4  16   4      190.37      184.84     25.31 o 
   5  16   4       26.70       32.47     21.48 o 
   6  16   4      643.79      569.51     41.67 o 
   7  16   4      155.42      200.68     38.67 o 
   8  16   4        7.68       -9.64     36.26 o 
   9  16   4        0.68       11.15     32.93 o 
   1  17   4    13306.96    13111.94    154.22 o 
   2  17   4     3205.49     3133.02     94.33 o 
   3  17   4    13258.27    13602.57    140.29 o 
   4  17   4      422.77      437.36     41.55 o 
   5  17   4     9361.07     9699.14    123.14 o 
   6  17   4      186.94      174.18     38.51 o 
   7  17   4    10205.69    10378.72    145.33 o 
   8  17   4      474.71      537.49     45.13 o 
   0  18   4      953.66      909.54     68.78 o 
   1  18   4       47.65       45.57     28.42 o 
   2  18   4      521.25      484.05     38.38 o 
   3  18   4        0.25       21.79     24.76 o 
   4  18   4      619.58      635.82     38.16 o 
   5  18   4      471.82      455.84     50.75 o 
   6  18   4      321.57      284.60     56.36 o 
   7  18   4       34.48       46.48     35.95 o 
   1  19   4     2195.25     2115.98     69.02 o 
   2  19   4      392.84      428.71     37.52 o 
   3  19   4     5782.36     5774.69     97.03 o 
   4  19   4      357.81      357.78     35.18 o 
   5  19   4     3079.44     3129.14    109.08 o 
   6  19   4      153.49      152.08     42.75 o 
   0  20   4     1906.08     1985.24    154.28 o 
   1  20   4       45.48       48.33     30.46 o 
   2  20   4      349.29      391.23     39.49 o 
   3  20   4        0.82        6.32     27.48 o 
   4  20   4       63.61       57.55     35.06 o 
   5  20   4      145.60      119.89     40.51 o 
   1  21   4       92.17       95.01     34.53 o 
   2  21   4      281.92      318.65     37.17 o 
   3  21   4      147.83      131.50     35.80 o 
   1   1   5    35526.08    36208.85    153.28 o 
   2   1   5     2661.40     2667.43     25.36 o 
   3   1   5    43707.43    42507.64    205.59 o 
   4   1   5      181.65      191.09     13.24 o 
   5   1   5    27767.48    27182.89    143.80 o 
   6   1   5      897.48      926.85     22.97 o 
   7   1   5    12143.16    12197.02     76.52 o 
   8   1   5      790.42      767.44     26.93 o 
   9   1   5    17102.22    16805.52    138.22 o 
  10   1   5     1683.82     1707.36     51.90 o 
  11   1   5    10573.28    10393.89    132.03 o 
  12   1   5      560.65      577.19     35.45 o 
  13   1   5     3689.67     3717.70     75.20 o 
  14   1   5       66.90       56.38     27.98 o 
   0   2   5    15053.89    16558.40    149.08 o 
   1   2   5     3723.58     4019.46     28.09 o 
   2   2   5     6814.02     6485.46     42.97 o 
   3   2   5     1509.60     1722.61     23.57 o 
   4   2   5    27867.58    28278.71    146.58 o 
   5   2   5     2698.67     2752.05     34.36 o 
   6   2   5     4853.84     4842.04     45.93 o 
   7   2   5        7.18      -13.40     10.53 o 
   8   2   5     3178.16     3018.16     39.88 o 
   9   2   5     2345.95     2277.79     57.93 o 
  10   2   5     7585.01     7557.22     92.35 o 
  11   2   5     1044.08      963.83     39.84 o 
  12   2   5     2544.58     2533.93     60.53 o 
  13   2   5      814.48      841.41     49.87 o 
   1   3   5    22414.58    22734.85    121.15 o 
   2   3   5     2875.31     3102.88     25.72 o 
   3   3   5    38379.29    39198.07    183.63 o 
   4   3   5     1213.30     1086.79     25.11 o 
   5   3   5    30328.76    31320.81    175.27 o 
   6   3   5      581.40      539.86     16.98 o 
   7   3   5     3166.56     3315.89     40.76 o 
   8   3   5      650.38      656.90     22.30 o 
   9   3   5     4203.33     4051.95     82.88 o 
  10   3   5      222.73      225.01     25.48 o 
  11   3   5     5210.46     4991.24     78.35 o 
  12   3   5     1216.14     1246.03     45.65 o 
  13   3   5      142.10      142.49     29.69 o 
   0   4   5    37814.35    38229.59    245.73 o 
   1   4   5     5253.73     5360.92     40.93 o 
   2   4   5    81026.27    83591.45    336.36 o 
   3   4   5     3074.83     3621.98     34.46 o 
   4   4   5    53811.43    54698.46    229.52 o 
   5   4   5     3533.70     3415.93     37.19 o 
   6   4   5    10831.68    10836.62     77.27 o 
   7   4   5      164.43      187.18     16.00 o 
   8   4   5    15588.55    15493.69    104.05 o 
   9   4   5       20.97        2.58     16.94 o 
  10   4   5    13303.91    12939.70    124.94 o 
  11   4   5      698.86      707.73     35.52 o 
  12   4   5     7281.75     6974.29    103.30 o 
  13   4   5      445.52      467.09     36.60 o 
   1   5   5     1103.46     1170.50     19.45 o 
   2   5   5       29.02       22.70      8.81 o 
   3   5   5     1069.72     1053.05     23.92 o 
   4   5   5     1940.43     2205.50     33.57 o 
   5   5   5      792.29      822.07     19.64 o 
   6   5   5      471.22      524.59     19.80 o 
   7   5   5      226.24      223.39     16.78 o 
   8   5   5      170.75      173.66     17.60 o 
   9   5   5      133.04      160.43     19.33 o 
  10   5   5        0.35      -27.96     18.84 o 
  11   5   5       12.34       24.97     21.53 o 
  12   5   5        0.68      -31.38     20.92 o 
  13   5   5       24.75        9.16     24.29 o 
   0   6   5    30680.24    31052.96    233.03 o 
   1   6   5        0.89      -13.57      9.04 o 
   2   6   5    42356.18    42865.49    203.90 o 
   3   6   5     1239.88     1316.16     26.93 o 
   4   6   5    24116.11    23282.38    127.27 o 
   5   6   5      650.04      494.59     17.64 o 
   6   6   5     6612.58     6473.37     56.85 o 
   7   6   5     1860.14     1843.65     35.24 o 
   8   6   5    10977.74    10903.49     84.03 o 
   9   6   5      435.98      421.00     22.52 o 
  10   6   5    16487.88    16078.34    145.14 o 
  11   6   5     1127.16     1203.40     44.33 o 
  12   6   5     5054.46     5030.76     85.23 o 
  13   6   5        9.04      -13.54     23.86 o 
   1   7   5     1476.14     1385.17     23.22 o 
   2   7   5     2316.31     2377.57     34.29 o 
   3   7   5    18081.82    17965.22    109.48 o 
   4   7   5     2796.68     2847.31     40.95 o 
   5   7   5     5206.02     5027.74     54.04 o 
   6   7   5      566.05      663.90     19.87 o 
   7   7   5     2695.50     2608.76     43.30 o 
   8   7   5      119.48      148.81     19.58 o 
   9   7   5     4915.27     4935.64     57.93 o 
  10   7   5        2.46       18.81     20.54 o 
  11   7   5     1881.65     1901.18     50.82 o 
  12   7   5      412.63      442.96     33.49 o 
  13   7   5     1090.93     1147.66     47.10 o 
   0   8   5     2241.69     2057.01     38.86 o 
   1   8   5      161.32      141.31     14.72 o 
   2   8   5    24703.25    24524.41    147.69 o 
   3   8   5      703.77      796.10     21.33 o 
   4   8   5    27249.01    27643.45    148.91 o 
   5   8   5     2922.60     2968.08     43.43 o 
   6   8   5     6250.65     6164.34     59.58 o 
   7   8   5      764.43      728.46     28.75 o 
   8   8   5     5038.13     5166.61     71.48 o 
   9   8   5      201.89      171.75     19.53 o 
  10   8   5     3232.48     3278.42     65.15 o 
  11   8   5      561.21      585.85     36.97 o 
  12   8   5     1938.84     2034.00     58.81 o 
  13   8   5        9.28       52.01     27.81 o 
   1   9   5    20241.62    19421.80    122.67 o 
   2   9   5     2406.07     2257.61     41.59 o 
   3   9   5    38367.06    37368.38    185.85 o 
   4   9   5     1631.85     1700.33     29.26 o 
   5   9   5    25899.48    25749.92    162.25 o 
   6   9   5     1765.71     1754.16     36.85 o 
   7   9   5     3180.61     3126.31     55.46 o 
   8   9   5      955.51      962.62     35.53 o 
   9   9   5     7168.14     7135.75     84.18 o 
  10   9   5      443.00      481.17     35.07 o 
  11   9   5     8979.77     9153.19    122.39 o 
  12   9   5      869.73      975.22     46.00 o 
   0  10   5      618.81      671.03     35.08 o 
   1  10   5      167.34      182.35     17.13 o 
   2  10   5     2258.94     2151.45     36.85 o 
   3  10   5      247.40      263.67     17.43 o 
   4  10   5     3005.48     2773.78     43.75 o 
   5  10   5      809.99      813.04     28.13 o 
   6  10   5      506.46      580.71     25.36 o 
   7  10   5       61.92       32.18     23.02 o 
   8  10   5       81.24       53.52     22.40 o 
   9  10   5      226.07      222.94     26.08 o 
  10  10   5     1095.31      975.78     48.44 o 
  11  10   5      569.04      583.48     47.87 o 
  12  10   5       11.50      -10.38     30.41 o 
   1  11   5    21194.99    20578.30    133.35 o 
   2  11   5     1903.74     1924.21     35.67 o 
   3  11   5    32894.09    32098.11    171.42 o 
   4  11   5     1999.12     1959.39     38.87 o 
   5  11   5    15788.76    15374.42    118.68 o 
   6  11   5     1722.62     1613.52     41.32 o 
   7  11   5     5746.79     5715.51     90.29 o 
   8  11   5     1210.30     1140.39     42.49 o 
   9  11   5    11090.47    11037.31    133.91 o 
  10  11   5      745.55      747.19     57.31 o 
  11  11   5     8645.66     8166.05    169.47 o 
  12  11   5      660.08      640.91     58.01 o 
   0  12   5      682.97      684.10     38.62 o 
   1  12   5      361.27      391.11     21.99 o 
   2  12   5     1458.33     1497.41     33.31 o 
   3  12   5      217.41      189.18     17.88 o 
   4  12   5     7421.30     7311.31     74.21 o 
   5  12   5      264.40      270.78     22.37 o 
   6  12   5     1904.18     1877.98     50.79 o 
   7  12   5       56.88       42.69     27.64 o 
   8  12   5     1846.84     1766.42     60.10 o 
   9  12   5      298.91      260.12     38.22 o 
  10  12   5      973.78      901.94     47.91 o 
  11  12   5      129.80      121.21     39.49 o 
   1  13   5     8542.90     8211.95     78.11 o 
   2  13   5     2793.50     2861.38     44.26 o 
   3  13   5    14594.49    13927.65    104.95 o 
   4  13   5      220.84      244.41     29.85 o 
   5  13   5     6766.88     6635.89     82.06 o 
   6  13   5       46.70       37.93     24.39 o 
   7  13   5     2440.27     2518.66     73.56 o 
   8  13   5     1712.03     1552.17     95.11 o 
   9  13   5     6551.57     6630.76    107.45 o 
  10  13   5      326.34      260.51     38.85 o 
  11  13   5     1882.10     2109.10     87.76 o 
   0  14   5     9468.83     9697.54    130.92 o 
   1  14   5      436.66      463.75     25.38 o 
   2  14   5    14140.41    13674.59    116.67 o 
   3  14   5      380.54      396.09     26.86 o 
   4  14   5     6874.18     6871.12     80.51 o 
   5  14   5      149.98      171.58     29.55 o 
   6  14   5     6395.88     6200.07    102.59 o 
   7  14   5      397.35      410.70     39.91 o 
   8  14   5     4687.27     4663.53    109.89 o 
   9  14   5      543.44      528.95     41.52 o 
  10  14   5     5461.07     5553.74    131.70 o 
   1  15   5       10.89        5.18     19.83 o 
   2  15   5      149.47      125.98     24.32 o 
   3  15   5      856.07      829.76     34.13 o 
   4  15   5      681.45      667.12     35.01 o 
   5  15   5     1321.27     1404.22     41.37 o 
   6  15   5       24.17       24.36     27.39 o 
   7  15   5       93.84       87.85     33.59 o 
   8  15   5        9.45       51.97     32.29 o 
   9  15   5      738.00      790.08     47.84 o 
  10  15   5      468.80      479.43     44.50 o 
   0  16   5     3560.78     3382.27    106.06 o 
   1  16   5      320.61      329.73     34.78 o 
   2  16   5     8694.44     8705.69    135.92 o 
   3  16   5      128.36      127.28     24.05 o 
   4  16   5    13459.45    13356.77    123.97 o 
   5  16   5      580.20      657.52     33.33 o 
   6  16   5     2833.36     2695.55     72.81 o 
   7  16   5       76.23       93.95     30.00 o 
   8  16   5     4842.01     4898.72     99.05 o 
   9  16   5       14.12        3.25     29.25 o 
   1  17   5      230.32      228.86     34.77 o 
   2  17   5      769.15      781.48     41.51 o 
   3  17   5      214.81      198.32     29.79 o 
   4  17   5      135.07      128.59     27.27 o 
   5  17   5     1821.15     1818.04     63.44 o 
   6  17   5        6.36      -11.66     27.45 o 
   7  17   5      845.70      806.11     49.28 o 
   8  17   5        0.42      -22.63     29.33 o 
   0  18   5     3002.30     3098.02    110.56 o 
   1  18   5       64.93      115.63     32.42 o 
   2  18   5     5730.73     5750.36     95.32 o 
   3  18   5       34.23       27.57     30.99 o 
   4  18   5     4688.70     4811.15     82.73 o 
   5  18   5      259.48      277.30     38.65 o 
   6  18   5     3247.02     3382.84     96.27 o 
   7  18   5       35.79      109.75     37.56 o 
   1  19   5     4746.02     4751.99     90.54 o 
   2  19   5      141.69      158.91     31.88 o 
   3  19   5     5645.32     5620.43     97.54 o 
   4  19   5      308.91      336.16     34.43 o 
   5  19   5     3495.17     3625.81    101.34 o 
   6  19   5      119.96       70.70     37.29 o 
   0  20   5      465.52      456.08     62.64 o 
   1  20   5       91.81       90.36     32.09 o 
   2  20   5     1701.10     1727.77     60.95 o 
   3  20   5        4.85        5.27     26.64 o 
   4  20   5      698.02      686.46     42.72 o 
   5  20   5       10.07       42.85     38.85 o 
   1  21   5     3663.59     3831.25     90.81 o 
   2  21   5      308.08      396.26     39.02 o 
   0   0   6    22243.16    21181.34    274.50 o 
   1   0   6      179.09      183.77     22.08 o 
   2   0   6    31762.51    30816.70    186.21 o 
   3   0   6     6327.83     6813.59     72.21 o 
   4   0   6    88016.64    88641.45    570.54 o 
   5   0   6     4914.29     5151.98    133.42 o 
   6   0   6    70313.58    70457.53    463.86 o 
   7   0   6      132.33       81.72     20.38 o 
   8   0   6    38864.85    37846.92    287.07 o 
   9   0   6       69.77       37.78     27.32 o 
  10   0   6    22723.10    22287.96    376.02 o 
  11   0   6      105.36      106.36     33.51 o 
  12   0   6    17920.81    18069.14    233.37 o 
  13   0   6      634.94      475.37     50.42 o 
   1   1   6    13163.31    13716.74     69.55 o 
   2   1   6     1256.97     1270.33     17.54 o 
   3   1   6      845.66      936.94     17.73 o 
   4   1   6     2936.09     3309.84     33.40 o 
   5   1   6       65.27       54.49     12.08 o 
   6   1   6        0.87       -3.99     11.77 o 
   7   1   6     2205.38     2138.71     32.42 o 
   8   1   6       48.87       39.98     17.67 o 
   9   1   6      199.97      200.22     23.22 o 
  10   1   6      815.45      761.68     34.92 o 
  11   1   6      722.20      636.93     34.26 o 
  12   1   6       63.73       86.64     25.37 o 
  13   1   6     1365.31     1429.88     51.57 o 
   0   2   6    46356.82    45670.71    323.25 o 
   1   2   6    17387.42    18274.25     85.68 o 
   2   2   6    92906.85    94209.72    391.22 o 
   3   2   6     4397.92     4752.90     37.58 o 
   4   2   6    54295.38    55223.30    242.80 o 
   5   2   6       60.04      148.04     13.98 o 
   6   2   6    35195.01    34281.57    180.46 o 
   7   2   6     2297.18     2233.01     38.58 o 
   8   2   6    45152.98    44084.19    231.12 o 
   9   2   6     9712.70     9703.13     99.63 o 
  10   2   6    32966.31    32148.74    223.74 o 
  11   2   6      548.10      586.67     33.58 o 
  12   2   6     9887.70     9823.11    116.28 o 
  13   2   6       18.80       46.13     25.33 o 
   1   3   6    26252.85    26594.45    132.85 o 
   2   3   6      656.73      676.25     13.64 o 
   3   3   6      102.44       93.71      9.83 o 
   4   3   6      230.18      264.15     14.58 o 
   5   3   6     1514.52     1375.85     26.15 o 
   6   3   6        0.57       12.54     12.28 o 
   7   3   6    11342.13    11176.35     74.18 o 
   8   3   6      849.44      815.18     24.51 o 
   9   3   6      190.62      200.62     23.27 o 
  10   3   6      452.54      456.56     30.32 o 
  11   3   6      752.68      751.13     36.31 o 
  12   3   6      166.66      126.21     26.62 o 
  13   3   6     1781.30     1877.47     56.95 o 
   0   4   6    36362.75    37487.58    246.55 o 
   1   4   6      744.69      767.99     19.51 o 
   2   4   6    20077.71    20595.22     97.25 o 
   3   4   6       64.80       82.82      9.36 o 
   4   4   6     7109.59     7122.50     53.89 o 
   5   4   6     5811.25     6133.61     50.07 o 
   6   4   6     3526.00     3538.61     40.48 o 
   7   4   6     1468.35     1421.60     34.83 o 
   8   4   6     4267.99     4341.09     50.58 o 
   9   4   6     1754.24     1674.95     45.94 o 
  10   4   6     3096.90     3113.78     60.34 o 
  11   4   6      217.83      267.26     28.66 o 
  12   4   6     1565.46     1631.25     51.11 o 
  13   4   6       23.22        9.50     25.53 o 
   1   5   6    16171.26    16039.80     87.84 o 
   2   5   6     4332.99     4724.75     43.98 o 
   3   5   6     3046.67     3095.24     31.42 o 
   4   5   6     6843.73     7153.36     58.10 o 
   5   5   6     8652.95     8472.99     58.65 o 
   6   5   6     1697.59     1803.74     33.22 o 
   7   5   6    15105.29    14743.10    101.34 o 
   8   5   6      626.39      610.51     23.51 o 
   9   5   6     2311.50     2320.65     42.37 o 
  10   5   6      633.73      650.04     33.53 o 
  11   5   6      526.25      576.46     34.13 o 
  12   5   6      357.27      350.10     32.55 o 
  13   5   6     3820.09     4028.32     76.21 o 
   0   6   6    15581.08    15702.14    140.00 o 
   1   6   6     1659.66     1873.31     25.32 o 
   2   6   6     3386.10     3610.58     36.12 o 
   3   6   6      177.23      276.66     14.45 o 
   4   6   6      478.41      535.44     18.85 o 
   5   6   6      161.44      111.19     13.06 o 
   6   6   6      645.03      697.56     21.87 o 
   7   6   6      194.72      186.31     17.26 o 
   8   6   6     1410.83     1432.87     32.20 o 
   9   6   6       47.13       28.27     16.50 o 
  10   6   6      879.54      906.66     36.33 o 
  11   6   6        3.44       37.96     20.62 o 
  12   6   6      443.05      441.69     33.67 o 
  13   6   6        0.28        2.14     23.92 o 
   1   7   6    10389.71    10183.93     69.40 o 
   2   7   6     3549.89     3778.61     36.69 o 
   3   7   6     6898.25     7222.40     55.35 o 
   4   7   6     2351.65     2610.40     38.61 o 
   5   7   6     3251.98     3177.17     40.12 o 
   6   7   6       73.52       61.32     14.19 o 
   7   7   6     6145.52     6095.21     68.19 o 
   8   7   6      223.90      201.94     20.27 o 
   9   7   6      273.67      307.33     22.04 o 
  10   7   6      107.51      117.45     22.74 o 
  11   7   6      511.33      586.88     37.81 o 
  12   7   6       81.90       98.15     25.80 o 
  13   7   6     2704.16     2778.85     67.71 o 
   0   8   6    27645.17    28025.79    223.17 o 
   1   8   6     2159.04     2160.57     28.51 o 
   2   8   6    15511.04    14795.75    100.45 o 
   3   8   6     1012.42      965.67     24.45 o 
   4   8   6    17148.05    16690.91    122.12 o 
   5   8   6     3468.23     3525.30     51.06 o 
   6   8   6    17043.91    16770.16    106.62 o 
   7   8   6      265.76      228.10     24.69 o 
   8   8   6    14854.57    14536.05    149.03 o 
   9   8   6      653.50      633.02     30.16 o 
  10   8   6     9266.52     9503.04    110.29 o 
  11   8   6      388.60      419.61     33.14 o 
  12   8   6     6807.64     7137.84    103.82 o 
   1   9   6    10971.56    11663.64     83.25 o 
   2   9   6        0.11      -18.64     12.43 o 
   3   9   6       10.95       31.49     13.28 o 
   4   9   6     1436.32     1359.52     30.60 o 
   5   9   6     2082.53     2108.21     40.43 o 
   6   9   6     4700.36     4588.73     78.32 o 
   7   9   6     6233.99     6137.89     76.42 o 
   8   9   6     1719.05     1665.77     45.27 o 
   9   9   6       30.76       37.95     16.72 o 
  10   9   6      133.37      143.66     28.28 o 
  11   9   6      570.03      532.66     39.08 o 
  12   9   6        4.90      -10.22     26.23 o 
   0  10   6    38587.00    38090.79    364.62 o 
   1  10   6     1202.73     1095.52     26.83 o 
   2  10   6    35605.24    34896.82    191.02 o 
   3  10   6     1025.85      939.58     27.07 o 
   4  10   6    21512.10    20986.95    131.28 o 
   5  10   6      163.89      160.52     19.58 o 
   6  10   6    31464.83    31342.84    194.01 o 
   7  10   6      502.86      484.21     31.21 o 
   8  10   6    22840.00    22352.96    186.32 o 
   9  10   6     1712.65     1709.60     47.65 o 
  10  10   6     9583.02     9482.90    131.11 o 
  11  10   6        4.24      -19.32     29.47 o 
  12  10   6     7545.38     7950.68    141.16 o 
   1  11   6      196.48      244.49     17.73 o 
   2  11   6       38.53       37.25     11.27 o 
   3  11   6      147.56      185.35     17.76 o 
   4  11   6      367.58      410.49     23.62 o 
   5  11   6       34.65       20.50     16.67 o 
   6  11   6     1194.56     1157.10     36.98 o 
   7  11   6       37.11       63.44     25.23 o 
   8  11   6      159.43      158.22     26.46 o 
   9  11   6       58.46       76.04     27.33 o 
  10  11   6      246.97      172.49     31.71 o 
  11  11   6      485.68      465.36     50.96 o 
   0  12   6    27766.65    27105.58    238.03 o 
   1  12   6      622.25      589.34     25.42 o 
   2  12   6    25093.96    24054.16    167.93 o 
   3  12   6      551.59      520.69     22.97 o 
   4  12   6    27567.15    26983.30    214.75 o 
   5  12   6      908.09      891.72     47.18 o 
   6  12   6    20660.46    20045.52    173.05 o 
   7  12   6     2047.80     1859.98     62.71 o 
   8  12   6    15860.45    15189.18    162.27 o 
   9  12   6      675.59      598.80     39.74 o 
  10  12   6    11827.12    11671.96    204.21 o 
  11  12   6      385.26      416.79     50.35 o 
   1  13   6     2478.03     2417.18     47.92 o 
   2  13   6       89.99       51.32     17.19 o 
   3  13   6      109.43      124.57     18.22 o 
   4  13   6        1.06      -17.78     16.72 o 
   5  13   6       49.33       38.55     19.41 o 
   6  13   6        9.00       12.05     22.76 o 
   7  13   6     1020.46     1092.85     54.69 o 
   8  13   6       35.82       55.67     26.81 o 
   9  13   6      843.74      868.66     46.36 o 
  10  13   6      126.38       92.38     32.83 o 
  11  13   6       49.83       88.61     44.57 o 
   0  14   6     2294.52     2319.57     63.74 o 
   1  14   6      351.15      375.43     24.18 o 
   2  14   6     3984.15     3879.67     59.23 o 
   3  14   6        2.00        2.83     18.01 o 
   4  14   6     4468.03     4481.48     65.97 o 
   5  14   6       92.08       83.38     21.30 o 
   6  14   6     3800.16     3742.13    117.56 o 
   7  14   6      159.06      152.64     30.64 o 
   8  14   6     4038.82     4149.94     96.17 o 
   9  14   6     1012.00      982.14     49.57 o 
  10  14   6     3650.74     3683.28     95.26 o 
   1  15   6     1173.00     1066.85     42.11 o 
   2  15   6      611.16      584.86     30.16 o 
   3  15   6       88.20       70.24     21.76 o 
   4  15   6      697.79      753.43     33.79 o 
   5  15   6      611.58      613.32     31.78 o 
   6  15   6      230.91      211.59     32.40 o 
   7  15   6     4760.75     4679.13    141.15 o 
   8  15   6      109.96      164.98     33.01 o 
   9  15   6      113.34       84.42     31.59 o 
   0  16   6      422.32      429.56    109.48 o 
   1  16   6      122.96      140.94     30.41 o 
   2  16   6        0.23       -1.97     25.42 o 
   3  16   6      228.42      230.38     26.16 o 
   4  16   6      352.31      367.81     29.22 o 
   5  16   6      171.44      181.60     25.33 o 
   6  16   6      552.99      591.71     42.99 o 
   7  16   6       62.69       57.91     29.72 o 
   8  16   6       87.76      130.53     42.61 o 
   9  16   6      114.78      112.60     30.80 o 
   1  17   6     4993.16     4931.00     94.08 o 
   2  17   6       19.68       11.46     25.67 o 
   3  17   6      396.49      449.43     33.86 o 
   4  17   6       94.05      132.75     26.89 o 
   5  17   6     1995.08     1957.05     77.32 o 
   6  17   6       31.43       35.22     29.33 o 
   7  17   6     2971.69     3068.48     81.93 o 
   8  17   6        2.79       -4.51     29.67 o 
   0  18   6     2927.45     3008.58    109.68 o 
   1  18   6        0.21      -26.95     25.31 o 
   2  18   6     3860.81     3957.15     79.89 o 
   3  18   6        2.19      -21.14     24.24 o 
   4  18   6     2372.15     2508.16     63.17 o 
   5  18   6      165.24      190.36     35.53 o 
   6  18   6     2328.30     2555.25     86.17 o 
   7  18   6       73.56      101.33     38.26 o 
   1  19   6     1126.29     1257.10     53.17 o 
   2  19   6      248.75      263.59     34.92 o 
   3  19   6      152.77      143.92     30.63 o 
   4  19   6      254.75      240.73     33.06 o 
   5  19   6        8.76       57.13     36.13 o 
   6  19   6      366.73      426.36     49.78 o 
   0  20   6     5145.97     5351.15    172.00 o 
   1  20   6      128.30       78.14     31.97 o 
   2  20   6     3990.31     4307.50     89.26 o 
   3  20   6       17.72       21.76     27.76 o 
   4  20   6     5425.15     5893.07     97.43 o 
   1  21   6      131.73      179.06     40.09 o 
   2  21   6      141.87       90.25     34.46 o 
   1   1   7     3154.22     2960.30     28.97 o 
   2   1   7      126.24      182.92     10.22 o 
   3   1   7      371.45      408.59     15.31 o 
   4   1   7     3946.91     3915.76     37.58 o 
   5   1   7     3088.27     2998.06     36.42 o 
   6   1   7       49.89       43.03     12.87 o 
   7   1   7     5661.69     5618.72     69.89 o 
   8   1   7     1524.21     1458.71     32.35 o 
   9   1   7       15.08       21.05     19.80 o 
  10   1   7       82.12       59.53     21.37 o 
  11   1   7      409.86      454.37     31.20 o 
  12   1   7        9.79        7.40     22.80 o 
  13   1   7     1786.28     1744.36     57.53 o 
   0   2   7    42149.45    41350.99    301.64 o 
   1   2   7     1360.63     1491.89     17.13 o 
   2   2   7    10490.43    10020.27     57.00 o 
   3   2   7     1237.55     1362.18     21.30 o 
   4   2   7    23583.01    23306.32    128.31 o 
   5   2   7     2227.14     2201.64     30.10 o 
   6   2   7    28121.85    27943.44    149.45 o 
   7   2   7      603.45      578.14     21.80 o 
   8   2   7     5932.57     5830.26     57.40 o 
   9   2   7     1528.29     1497.65     41.17 o 
  10   2   7     1878.96     1953.49     49.20 o 
  11   2   7      152.99      145.29     24.92 o 
  12   2   7     6282.35     6262.56     91.85 o 
  13   2   7       78.43      109.92     27.40 o 
   1   3   7     3397.75     3549.51     31.24 o 
   2   3   7     4339.35     4343.54     32.71 o 
   3   3   7       93.91      106.49     10.37 o 
   4   3   7     2078.97     2387.72     30.99 o 
   5   3   7       12.12        5.42     11.07 o 
   6   3   7       93.42       90.15     14.86 o 
   7   3   7     1713.13     1688.31     31.07 o 
   8   3   7     1758.80     1712.54     33.12 o 
   9   3   7      605.39      557.46     29.26 o 
  10   3   7        5.53        6.19     20.04 o 
  11   3   7       24.28       13.77     21.35 o 
  12   3   7       43.50       20.58     22.71 o 
  13   3   7     1440.33     1593.73     53.48 o 
   0   4   7    91044.28    89679.61    501.00 o 
   1   4   7     8399.42     8787.60     63.82 o 
   2   4   7    59498.98    59087.25    239.65 o 
   3   4   7       87.57       93.18     12.30 o 
   4   4   7    35569.37    34785.41    173.67 o 
   5   4   7     6539.05     6689.13     53.40 o 
   6   4   7    44394.17    43546.16    213.36 o 
   7   4   7     1600.32     1604.40     37.52 o 
   8   4   7    23959.54    23397.13    135.47 o 
   9   4   7       29.24       16.50     15.71 o 
  10   4   7    17329.68    17103.43    142.05 o 
  11   4   7      360.09      386.69     28.68 o 
  12   4   7    14919.62    14831.73    142.07 o 
  13   4   7       62.42       30.45     24.73 o 
   1   5   7    12010.84    12934.24     77.13 o 
   2   5   7       55.22       59.60     10.10 o 
   3   5   7     3253.54     3377.37     31.93 o 
   4   5   7        0.04      -14.20      9.46 o 
   5   5   7        1.68        3.84     11.76 o 
   6   5   7      687.57      689.79     21.42 o 
   7   5   7      558.66      537.79     21.43 o 
   8   5   7      122.20      129.14     16.82 o 
   9   5   7        5.64      -18.73     15.32 o 
  10   5   7        2.53       -3.48     19.89 o 
  11   5   7      169.17      201.03     26.15 o 
  12   5   7      163.31      157.08     27.63 o 
  13   5   7       19.96       21.76     25.41 o 
   0   6   7   124278.20   124236.03    820.29 o 
   1   6   7     2024.51     2413.40     29.54 o 
   2   6   7    38587.11    36955.86    177.27 o 
   3   6   7       20.80      -14.70      9.80 o 
   4   6   7    32412.35    31800.45    156.54 o 
   5   6   7      653.80      588.58     21.70 o 
   6   6   7    39299.64    38664.94    206.56 o 
   7   6   7       26.02        2.82     11.96 o 
   8   6   7    17122.14    16955.83    117.66 o 
   9   6   7       37.50       11.00     16.48 o 
  10   6   7    12077.16    12073.02    117.00 o 
  11   6   7      586.24      629.31     34.47 o 
  12   6   7    16520.63    16607.47    153.88 o 
  13   6   7      155.20      157.63     28.90 o 
   1   7   7     7858.38     8405.68     63.34 o 
   2   7   7      847.44      972.47     20.39 o 
   3   7   7      102.18      110.74     13.40 o 
   4   7   7       67.26       92.36     13.49 o 
   5   7   7      459.30      517.25     20.42 o 
   6   7   7       84.04      100.60     20.05 o 
   7   7   7      102.74      104.41     18.39 o 
   8   7   7      462.12      476.13     25.78 o 
   9   7   7      105.51      127.27     18.78 o 
  10   7   7       26.09       27.49     21.48 o 
  11   7   7       10.47      -30.08     21.05 o 
  12   7   7       49.78       92.23     26.55 o 
   0   8   7    36338.98    35939.32    277.67 o 
   1   8   7      848.04      882.24     21.73 o 
   2   8   7    13370.85    13005.86     80.11 o 
   3   8   7      225.84      273.57     15.56 o 
   4   8   7    11539.63    11103.54     80.66 o 
   5   8   7       28.28       35.11     14.29 o 
   6   8   7    26265.54    25856.73    154.46 o 
   7   8   7     1205.15     1166.52     33.96 o 
   8   8   7     9184.48     9174.83     91.39 o 
   9   8   7      279.41      306.96     24.04 o 
  10   8   7     2194.04     2188.91     58.79 o 
  11   8   7      347.52      393.80     36.68 o 
  12   8   7     5585.06     6061.53     96.32 o 
   1   9   7     1969.96     2021.25     33.90 o 
   2   9   7      507.54      456.06     19.92 o 
   3   9   7      506.22      651.71     23.13 o 
   4   9   7      719.97      765.84     27.99 o 
   5   9   7       96.28       94.20     17.14 o 
   6   9   7        4.10      -22.36     14.90 o 
   7   9   7     2391.02     2438.40     50.63 o 
   8   9   7     1057.86     1015.90     36.74 o 
   9   9   7      144.62      147.35     29.52 o 
  10   9   7        3.97       10.63     24.41 o 
  11   9   7        8.58       15.57     25.27 o 
  12   9   7      466.92      545.63     42.13 o 
   0  10   7     5136.70     4980.75     68.35 o 
   1  10   7       53.71       49.81     13.67 o 
   2  10   7      552.77      529.63     21.38 o 
   3  10   7      110.38      130.01     16.80 o 
   4  10   7      246.18      273.59     20.97 o 
   5  10   7     1502.43     1515.76     34.47 o 
   6  10   7     1091.33     1104.18     33.33 o 
   7  10   7     1071.00     1031.09     39.16 o 
   8  10   7      151.38      168.90     26.65 o 
   9  10   7      103.86       60.14     22.48 o 
  10  10   7       69.22       50.08     25.55 o 
  11  10   7      147.14      136.71     33.20 o 
  12  10   7      272.01      263.88     42.17 o 
   1  11   7     2337.05     2393.38     37.27 o 
   2  11   7      365.22      342.92     21.17 o 
   3  11   7       67.83       71.20     16.26 o 
   4  11   7      805.61      797.30     31.65 o 
   5  11   7     1554.92     1595.26     37.61 o 
   6  11   7      809.14      760.56     30.97 o 
   7  11   7     1022.29      977.17     39.10 o 
   8  11   7     1810.14     1864.80     52.59 o 
   9  11   7      461.68      403.02     33.36 o 
  10  11   7      315.20      404.53     37.04 o 
  11  11   7      223.70      229.40     53.22 o 
   0  12   7     5232.00     5300.44     89.41 o 
   1  12   7      103.33       79.77     18.70 o 
   2  12   7     9896.64     9781.58     83.56 o 
   3  12   7       60.39       42.44     14.00 o 
   4  12   7     6956.61     6756.66     70.17 o 
   5  12   7       69.33       47.54     18.37 o 
   6  12   7     8400.00     8091.80     95.23 o 
   7  12   7       49.78        7.87     25.63 o 
   8  12   7     2239.82     2175.19     61.91 o 
   9  12   7        1.09       -7.51     25.41 o 
  10  12   7     1037.82     1080.01     55.61 o 
  11  12   7       50.01       93.79     38.24 o 
   1  13   7     1540.51     1507.52     37.59 o 
   2  13   7     1092.88     1088.09     31.59 o 
   3  13   7      491.74      554.58     25.65 o 
   4  13   7     1002.29      953.70     30.90 o 
   5  13   7      270.03      291.69     23.67 o 
   6  13   7      817.85      798.35     38.58 o 
   7  13   7      332.77      361.49     35.07 o 
   8  13   7      986.96      962.89     46.37 o 
   9  13   7      104.16      145.14     31.08 o 
  10  13   7        1.83       -7.21     31.22 o 
   0  14   7    27935.98    27123.03    249.26 o 
   1  14   7      281.07      262.03     20.98 o 
   2  14   7    11661.10    11437.99    100.96 o 
   3  14   7      133.74      119.13     20.03 o 
   4  14   7    15514.67    15402.56    146.76 o 
   5  14   7      861.35      952.29     35.72 o 
   6  14   7    14185.03    13780.77    172.74 o 
   7  14   7       54.41       79.96     28.79 o 
   8  14   7    10653.08    10736.89    130.07 o 
   9  14   7      347.57      305.48     36.47 o 
  10  14   7     7404.94     7433.12    131.83 o 
   1  15   7      116.68       50.70     21.76 o 
   2  15   7     2151.97     1964.56     57.09 o 
   3  15   7      468.27      451.06     32.88 o 
   4  15   7      920.02      840.46     35.23 o 
   5  15   7       90.16       83.55     22.68 o 
   6  15   7      457.86      489.82     38.89 o 
   7  15   7      208.88      221.86     35.27 o 
   8  15   7        2.55       36.70     25.24 o 
   9  15   7       10.03       -8.88     26.02 o 
   0  16   7    20277.85    19697.52    278.00 o 
   1  16   7     1162.49      983.21     43.30 o 
   2  16   7    21157.79    20271.57    195.33 o 
   3  16   7      125.17      118.15     23.00 o 
   4  16   7    13165.88    13011.75    124.00 o 
   5  16   7      825.22      817.02     36.28 o 
   6  16   7    14804.23    14606.12    171.89 o 
   7  16   7        8.77      -10.35     27.56 o 
   8  16   7     7580.78     7715.13    125.95 o 
   1  17   7      126.76       86.46     28.58 o 
   2  17   7      535.10      451.83     36.38 o 
   3  17   7      326.63      383.52     32.84 o 
   4  17   7      168.04      175.01     28.62 o 
   5  17   7        4.89       18.31     26.12 o 
   6  17   7      322.85      378.69     39.76 o 
   7  17   7        5.95      -21.65     29.37 o 
   8  17   7       21.92       -1.61     31.96 o 
   0  18   7    19564.08    19417.13    305.42 o 
   1  18   7       84.57       86.24     29.72 o 
   2  18   7     5565.69     5691.01     95.34 o 
   3  18   7       47.79       41.55     26.60 o 
   4  18   7     5221.43     5404.73     88.22 o 
   5  18   7     1627.89     1674.94     64.24 o 
   6  18   7    11260.52    11236.35    173.49 o 
   7  18   7        1.16       38.84     41.15 o 
   1  19   7      229.26      181.44     36.64 o 
   2  19   7       32.28       24.94     30.62 o 
   3  19   7       86.78      117.68     32.21 o 
   4  19   7        4.51        7.08     28.91 o 
   5  19   7      276.52      309.89     61.49 o 
   0  20   7     4017.12     4073.05    142.62 o 
   1  20   7       66.89       76.74     35.33 o 
   2  20   7      646.60      608.86     48.98 o 
   3  20   7        0.99        1.37     29.77 o 
   4  20   7       21.80        0.20     30.94 o 
   0   0   8    48353.93    50150.11    579.93 o 
   1   0   8     4070.54     4667.29     61.26 o 
   2   0   8    74970.73    76857.96    524.88 o 
   3   0   8     1075.26     1073.85     26.19 o 
   4   0   8    76034.42    76412.07    467.67 o 
   5   0   8     1568.06     1505.21     37.41 o 
   6   0   8    25969.67    25592.96    212.70 o 
   7   0   8      800.60      824.38     34.33 o 
   8   0   8    20397.48    19884.49    180.74 o 
   9   0   8     2905.64     2837.09     75.88 o 
  10   0   8    20001.69    19995.40    243.08 o 
  11   0   8     1075.87     1099.29     58.73 o 
  12   0   8     4723.24     4809.91    114.81 o 
  13   0   8       12.93       14.06     34.51 o 
   1   1   8       70.22      123.33     10.33 o 
   2   1   8     1026.57     1124.33     21.44 o 
   3   1   8     1471.84     1502.24     22.13 o 
   4   1   8     2070.43     2163.52     26.50 o 
   5   1   8     5404.23     5732.37     49.92 o 
   6   1   8       34.92       22.93     13.51 o 
   7   1   8      728.88      715.26     24.54 o 
   8   1   8        3.08      -20.77     13.91 o 
   9   1   8     2154.88     2074.35     47.59 o 
  10   1   8       22.57       14.19     20.37 o 
  11   1   8      734.72      698.28     35.92 o 
  12   1   8      233.07      242.29     32.88 o 
  13   1   8      473.88      545.81     45.17 o 
   0   2   8     9060.57     8778.85     97.81 o 
   1   2   8     1520.94     1531.40     25.53 o 
   2   2   8    56984.34    57135.18    240.97 o 
   3   2   8     1230.05     1421.53     22.75 o 
   4   2   8    39138.11    38179.90    167.95 o 
   5   2   8       24.02       19.52      9.43 o 
   6   2   8    16220.67    15616.54    103.81 o 
   7   2   8     1826.00     1898.98     33.97 o 
   8   2   8    27629.76    27038.70    156.05 o 
   9   2   8       60.56       80.11     21.80 o 
  10   2   8    16196.69    15745.07    139.62 o 
  11   2   8       16.70       -1.16     20.94 o 
  12   2   8     6946.53     6898.36     96.76 o 
  13   2   8        7.83      -18.32     24.11 o 
   1   3   8    22461.14    22527.87    134.62 o 
   2   3   8     1573.91     1679.69     21.28 o 
   3   3   8    20805.46    21024.99    109.56 o 
   4   3   8      740.17      603.62     18.56 o 
   5   3   8    10307.08    10075.14     73.30 o 
   6   3   8      342.14      337.59     17.42 o 
   7   3   8    13053.63    13000.25     92.01 o 
   8   3   8     1697.76     1573.44     42.74 o 
   9   3   8     3857.97     3821.31     59.51 o 
  10   3   8      334.31      345.87     26.84 o 
  11   3   8     3273.85     3175.70     60.90 o 
  12   3   8     1117.13     1039.67     42.01 o 
  13   3   8     1993.81     2094.10     57.41 o 
   0   4   8     7010.53     7124.11     86.33 o 
   1   4   8       92.42       93.58      8.89 o 
   2   4   8     7208.91     7204.66     48.49 o 
   3   4   8     3193.44     3360.89     30.64 o 
   4   4   8     6834.72     6501.35     49.91 o 
   5   4   8       27.88       20.82     11.66 o 
   6   4   8     1837.28     1849.22     30.94 o 
   7   4   8       41.90       46.52     12.08 o 
   8   4   8     4828.21     4797.44     53.03 o 
   9   4   8        4.94       -7.24     15.60 o 
  10   4   8     7235.12     7112.00     86.34 o 
  11   4   8       25.97       16.55     21.31 o 
  12   4   8     1856.40     1812.10     51.66 o 
  13   4   8      404.57      456.06     36.06 o 
   1   5   8    16877.64    16832.12     95.72 o 
   2   5   8      669.34      568.78     15.29 o 
   3   5   8    17605.94    17271.55     86.88 o 
   4   5   8     9704.03     9727.14     61.11 o 
   5   5   8     8441.09     8442.39     65.42 o 
   6   5   8      939.10      876.93     23.99 o 
   7   5   8     7492.73     7359.86     65.61 o 
   8   5   8      479.76      488.60     23.91 o 
   9   5   8    12269.37    12239.06     98.85 o 
  10   5   8      217.44      214.91     25.25 o 
  11   5   8     5592.53     5301.41     78.48 o 
  12   5   8      466.55      467.50     33.45 o 
  13   5   8     3840.47     3703.86     73.61 o 
   0   6   8     4078.59     3888.12     53.25 o 
   1   6   8     1864.34     1882.64     27.69 o 
   2   6   8     4399.57     4356.47     41.61 o 
   3   6   8      768.53      925.78     19.66 o 
   4   6   8     1306.17     1339.43     25.71 o 
   5   6   8     1095.65     1121.25     24.42 o 
   6   6   8      115.42      137.56     15.90 o 
   7   6   8      215.41      205.10     19.97 o 
   8   6   8      524.84      495.22     23.47 o 
   9   6   8      156.78      140.42     19.10 o 
  10   6   8     1236.51     1165.12     39.49 o 
  11   6   8       25.63        9.40     21.20 o 
  12   6   8       76.09      120.52     26.34 o 
  13   6   8      162.27      164.15     30.22 o 
   1   7   8    41928.47    43793.86    208.05 o 
   2   7   8     9727.83     9830.37     67.89 o 
   3   7   8    14724.78    14768.51     90.98 o 
   4   7   8     1256.06     1218.28     30.44 o 
   5   7   8    10963.26    10901.96     73.74 o 
   6   7   8       73.29       84.24     14.47 o 
   7   7   8    15443.89    15369.08    119.43 o 
   8   7   8     4964.14     4754.46     67.50 o 
   9   7   8     5254.85     5016.34     68.52 o 
  10   7   8      189.21      204.32     26.50 o 
  11   7   8     1581.99     1671.78     50.96 o 
  12   7   8     1004.41     1019.30     84.93 o 
   0   8   8     7738.44     7530.35     94.59 o 
   1   8   8      221.82      233.10     15.05 o 
   2   8   8    16824.18    16079.26     95.63 o 
   3   8   8     1116.22     1113.47     25.20 o 
   4   8   8    12958.58    12569.32     89.21 o 
   5   8   8      119.69      122.83     14.66 o 
   6   8   8     5566.63     5407.17     58.70 o 
   7   8   8       17.70       31.75     19.12 o 
   8   8   8     8184.49     8195.68     86.54 o 
   9   8   8        0.47      -25.19     16.79 o 
  10   8   8    10129.83    10109.82    122.56 o 
  11   8   8      217.91      227.63     31.62 o 
  12   8   8     2218.59     2317.98     67.25 o 
   1   9   8      416.09      421.41     18.04 o 
   2   9   8      927.92      904.74     23.00 o 
   3   9   8     1571.51     1507.55     31.37 o 
   4   9   8      318.16      378.95     21.62 o 
   5   9   8     1243.37     1144.39     38.88 o 
   6   9   8      273.53      270.19     20.94 o 
   7   9   8     2473.59     2393.75     50.25 o 
   8   9   8      524.24      580.29     31.17 o 
   9   9   8      618.98      622.68     43.25 o 
  10   9   8       15.69       18.15     25.13 o 
  11   9   8      352.54      326.48     34.68 o 
  12   9   8      197.41      190.37     33.67 o 
   0  10   8     5791.83     5505.69     75.04 o 
   1  10   8       17.40       18.79     13.81 o 
   2  10   8    41949.21    41459.02    218.72 o 
   3  10   8     1028.97     1022.30     27.35 o 
   4  10   8    45486.44    44608.41    247.40 o 
   5  10   8      304.54      306.33     22.42 o 
   6  10   8     8862.18     8675.09     79.77 o 
   7  10   8      123.61      101.18     23.67 o 
   8  10   8    14650.46    14359.06    176.72 o 
   9  10   8      202.15      201.93     26.02 o 
  10  10   8     9915.37     9959.13    127.66 o 
  11  10   8        1.14      -26.74     25.79 o 
   1  11   8      434.13      489.48     23.13 o 
   2  11   8     1599.76     1596.81     33.14 o 
   3  11   8       16.95        0.35     14.48 o 
   4  11   8     1192.00     1185.78     35.73 o 
   5  11   8      144.59      166.86     20.66 o 
   6  11   8      446.64      442.14     29.53 o 
   7  11   8      437.03      388.92     28.37 o 
   8  11   8       18.36       27.25     23.08 o 
   9  11   8      110.25       86.19     26.00 o 
  10  11   8       10.89      -14.07     26.67 o 
  11  11   8       24.16       19.22     35.83 o 
   0  12   8     4743.20     4623.11     85.64 o 
   1  12   8       19.48       -9.37     15.77 o 
   2  12   8    13529.21    13198.26    101.40 o 
   3  12   8     1060.19     1041.03     29.60 o 
   4  12   8    16914.16    16459.48    119.56 o 
   5  12   8      108.63       71.01     16.38 o 
   6  12   8     5804.51     5648.72    107.33 o 
   7  12   8      110.06       70.68     22.18 o 
   8  12   8    11475.98    11397.37    129.51 o 
   9  12   8       38.24       53.53     27.88 o 
  10  12   8    17278.57    17049.24    201.33 o 
  11  12   8       55.35       42.46     36.98 o 
   1  13   8     5658.83     5668.09     64.79 o 
   2  13   8     1208.37     1247.63     33.42 o 
   3  13   8     2650.78     2723.97     44.98 o 
   4  13   8      349.70      355.06     23.38 o 
   5  13   8     5304.81     4968.81     90.77 o 
   6  13   8       63.27       48.31     24.58 o 
   7  13   8     2602.20     2664.80     62.77 o 
   8  13   8      273.18      291.01     31.50 o 
   9  13   8      833.53      854.18     47.11 o 
  10  13   8      622.40      676.77     50.02 o 
   0  14   8      213.06      171.34     30.97 o 
   1  14   8      739.30      751.55     28.89 o 
   2  14   8    11216.83    10982.01     95.02 o 
   3  14   8        0.36       10.68     16.64 o 
   4  14   8    10427.67    10119.63    104.94 o 
   5  14   8      414.42      374.68     27.49 o 
   6  14   8      425.78      417.14     36.91 o 
   7  14   8        0.62      -12.51     39.29 o 
   8  14   8     2167.96     2169.75     94.62 o 
   9  14   8      266.03      249.13     33.39 o 
  10  14   8     2686.78     2915.45     95.19 o 
   1  15   8     6829.03     6786.46     74.52 o 
   2  15   8       16.37       27.88     20.65 o 
   3  15   8    10891.45    10499.98    108.23 o 
   4  15   8      276.78      350.08     28.76 o 
   5  15   8     3419.09     3497.12     62.41 o 
   6  15   8       57.93       78.92     29.45 o 
   7  15   8     2823.44     2860.21     75.38 o 
   8  15   8      423.99      417.46     40.78 o 
   9  15   8     4143.81     4101.65     93.99 o 
   0  16   8     1022.43     1009.72     70.49 o 
   1  16   8      265.38      203.50     28.26 o 
   2  16   8       90.89       68.33     23.53 o 
   3  16   8      158.40       90.82     18.15 o 
   4  16   8      586.24      564.69     32.68 o 
   5  16   8       11.53       -3.31     22.85 o 
   6  16   8        1.99      -37.61     26.66 o 
   7  16   8       11.08      -12.40     28.31 o 
   8  16   8        2.76        8.57     34.08 o 
   1  17   8     3779.25     3851.59     85.98 o 
   2  17   8      418.68      430.65     39.93 o 
   3  17   8     3355.06     3490.32     76.33 o 
   4  17   8     1150.61     1102.43     45.23 o 
   5  17   8     2419.37     2598.79     75.12 o 
   6  17   8       20.17       21.33     34.82 o 
   7  17   8     2008.15     2054.76     89.62 o 
   0  18   8     2967.55     2914.92    136.74 o 
   1  18   8       43.05       79.61     32.51 o 
   2  18   8     2424.76     2440.96     73.40 o 
   3  18   8       18.39       20.66     28.81 o 
   4  18   8     2701.95     2808.72     72.87 o 
   5  18   8       23.16       11.32     34.69 o 
   6  18   8     1112.89     1146.41     74.07 o 
   1  19   8      670.47      580.45     46.52 o 
   2  19   8     1174.21     1195.18     57.36 o 
   3  19   8      933.99      906.29     48.98 o 
   4  19   8      298.51      236.50     35.53 o 
   5  19   8     1652.77     1594.27     94.58 o 
   0  20   8     5027.93     5328.81    231.75 o 
   1  20   8       33.02       61.18     35.06 o 
   2  20   8     7468.76     8076.19    125.03 o 
   3  20   8        0.02      -12.99     30.81 o 
   1   1   9    30005.48    29217.52    150.22 o 
   2   1   9       61.05       26.28     10.30 o 
   3   1   9    87061.26    86533.41    388.41 o 
   4   1   9     3944.82     4138.64     38.46 o 
   5   1   9    50071.95    50151.54    224.92 o 
   6   1   9     1195.66     1162.42     26.30 o 
   7   1   9    11637.51    11400.84     86.07 o 
   8   1   9      211.22      228.83     18.28 o 
   9   1   9    19842.91    19592.79    147.40 o 
  10   1   9       54.55       59.92     20.97 o 
  11   1   9    17344.18    16822.80    145.74 o 
  12   1   9      208.59      257.86     28.95 o 
  13   1   9     3393.45     3394.74     69.89 o 
   0   2   9     7075.74     6988.43    100.96 o 
   1   2   9       20.78       40.54     17.93 o 
   2   2   9     5205.70     5181.75     38.16 o 
   3   2   9     1815.45     1996.45     25.82 o 
   4   2   9     6890.43     6925.57     51.65 o 
   5   2   9      586.29      560.59     16.37 o 
   6   2   9     6393.28     6212.36     53.67 o 
   7   2   9     1110.60     1040.23     27.02 o 
   8   2   9        5.25       33.70     16.02 o 
   9   2   9      384.26      357.98     25.46 o 
  10   2   9       23.58        5.19     19.20 o 
  11   2   9      326.50      318.85     28.29 o 
  12   2   9      368.70      406.13     34.86 o 
  13   2   9        7.01        7.81     28.60 o 
   1   3   9     8980.76     8304.78     69.63 o 
   2   3   9      191.29      269.16     11.73 o 
   3   3   9    19300.28    18321.93    105.43 o 
   4   3   9     2180.42     2285.64     29.80 o 
   5   3   9    11043.45    10794.26     69.45 o 
   6   3   9      112.56      121.27     14.14 o 
   7   3   9     2611.00     2678.56     42.55 o 
   8   3   9      212.69      202.33     17.59 o 
   9   3   9    12095.80    11884.95    101.41 o 
  10   3   9       90.04       92.00     21.59 o 
  11   3   9     7988.25     7601.51     93.09 o 
  12   3   9      136.41       70.78     24.98 o 
  13   3   9     2485.11     2502.46     62.29 o 
   0   4   9    30125.20    29518.54    265.10 o 
   1   4   9      195.68      171.96     11.59 o 
   2   4   9     9357.90     9119.41     55.80 o 
   3   4   9      655.60      718.20     16.97 o 
   4   4   9     1902.92     1782.30     27.02 o 
   5   4   9     2815.63     2717.69     36.22 o 
   6   4   9     4479.78     4275.45     51.11 o 
   7   4   9      313.43      272.02     17.37 o 
   8   4   9     6492.55     6560.83     63.04 o 
   9   4   9      229.97      258.73     21.14 o 
  10   4   9      766.54      866.92     51.23 o 
  11   4   9      559.70      641.00     34.46 o 
  12   4   9     4321.58     4463.81     75.91 o 
  13   4   9      242.02      238.65     31.61 o 
   1   5   9     1218.67     1361.16     21.27 o 
   2   5   9      687.15      769.73     17.32 o 
   3   5   9      875.13      915.92     18.84 o 
   4   5   9       54.80       14.39     10.11 o 
   5   5   9       43.37       58.51     12.27 o 
   6   5   9     3252.71     3254.11     44.16 o 
   7   5   9      487.41      521.92     24.23 o 
   8   5   9     1602.89     1650.80     38.62 o 
   9   5   9      475.85      505.64     25.22 o 
  10   5   9       13.96       27.78     20.10 o 
  11   5   9      132.46      129.33     25.33 o 
  12   5   9       39.58      -24.01     22.83 o 
   0   6   9    38329.56    38179.48    261.76 o 
   1   6   9       46.89       47.71     11.48 o 
   2   6   9     6449.88     6188.24     54.48 o 
   3   6   9      170.20      163.04     12.64 o 
   4   6   9     3007.49     2860.62     33.26 o 
   5   6   9     6097.43     6003.48     53.81 o 
   6   6   9    17039.98    16527.12    112.67 o 
   7   6   9      218.93      232.09     23.16 o 
   8   6   9      905.81      894.25     29.73 o 
   9   6   9      431.55      417.71     24.86 o 
  10   6   9     1141.89     1172.59     42.41 o 
  11   6   9     2276.63     2230.01     61.02 o 
  12   6   9     3622.78     3682.50     70.85 o 
   1   7   9     8352.50     8286.84     62.26 o 
   2   7   9       53.85       74.43     12.65 o 
   3   7   9    10922.53    10974.61     76.52 o 
   4   7   9      265.77      254.56     16.09 o 
   5   7   9     6538.67     6476.92     56.96 o 
   6   7   9      268.94      214.30     16.24 o 
   7   7   9     5743.81     5745.36     63.66 o 
   8   7   9       49.77       46.05     16.92 o 
   9   7   9     3641.78     3666.04     55.99 o 
  10   7   9        1.33        0.50     22.68 o 
  11   7   9     5699.23     5730.61     88.54 o 
  12   7   9       39.89       16.64     25.90 o 
   0   8   9      986.82      870.99     37.03 o 
   1   8   9     4102.88     4214.98     46.47 o 
   2   8   9     1240.02     1186.74     24.92 o 
   3   8   9     1516.33     1559.26     28.06 o 
   4   8   9     1213.12     1159.64     26.34 o 
   5   8   9      769.20      753.10     29.23 o 
   6   8   9     2563.07     2498.86     41.05 o 
   7   8   9      456.71      423.71     33.07 o 
   8   8   9     2417.85     2478.48     48.94 o 
   9   8   9      194.69      222.37     22.89 o 
  10   8   9      250.33      307.15     31.12 o 
  11   8   9      245.84      284.95     33.75 o 
  12   8   9     2056.97     2114.29     64.88 o 
   1   9   9    32649.71    33049.86    179.97 o 
   2   9   9     1455.42     1428.49     39.94 o 
   3   9   9    27005.19    26385.93    155.97 o 
   4   9   9     3652.18     3625.68     59.84 o 
   5   9   9    25686.06    25178.81    151.67 o 
   6   9   9      176.28      188.69     20.43 o 
   7   9   9    11565.53    11241.24    104.20 o 
   8   9   9      862.59      859.80     40.61 o 
   9   9   9    13759.18    13622.34    130.31 o 
  10   9   9       20.01       -2.17     27.29 o 
  11   9   9     7149.85     7125.14    108.01 o 
  12   9   9       58.73       24.14     29.09 o 
   0  10   9     5194.30     4978.78     95.55 o 
   1  10   9      182.72      214.00     18.47 o 
   2  10   9       72.89       75.60     17.75 o 
   3  10   9        1.39        1.29     14.63 o 
   4  10   9       38.66       27.96     16.72 o 
   5  10   9       31.02       53.66     17.54 o 
   6  10   9      337.14      312.93     20.48 o 
   7  10   9      193.65      131.51     23.31 o 
   8  10   9       17.58        7.97     23.05 o 
   9  10   9        2.76      -31.77     21.62 o 
  10  10   9        5.76        7.10     24.82 o 
  11  10   9      243.34      286.97     38.03 o 
   1  11   9    12622.18    12830.28     98.58 o 
   2  11   9        5.63      -17.72     14.66 o 
   3  11   9    25679.36    25362.70    144.33 o 
   4  11   9     2803.91     2803.86     44.43 o 
   5  11   9    23069.46    22480.11    147.15 o 
   6  11   9      963.97      920.83     39.74 o 
   7  11   9    12424.39    11906.97    120.17 o 
   8  11   9      772.55      765.82     36.82 o 
   9  11   9    10817.77    11117.14    128.92 o 
  10  11   9      137.31      125.42     29.04 o 
  11  11   9    10413.46    10392.45    311.71 o 
   0  12   9     2964.47     3022.54     87.38 o 
   1  12   9      897.77      904.40     29.21 o 
   2  12   9     2018.15     2066.90     57.51 o 
   3  12   9     1508.10     1449.73     34.62 o 
   4  12   9     4599.72     4690.95     57.23 o 
   5  12   9      406.02      408.92     24.10 o 
   6  12   9     1853.64     1694.40     52.54 o 
   7  12   9       68.03      104.57     23.55 o 
   8  12   9     1371.55     1404.29     60.49 o 
   9  12   9       76.07       64.07     26.48 o 
  10  12   9      328.04      443.40     49.44 o 
   1  13   9     9188.33     9166.10     84.72 o 
   2  13   9      703.46      674.68     27.71 o 
   3  13   9    18892.54    18437.79    126.15 o 
   4  13   9      632.55      594.39     27.73 o 
   5  13   9    11107.16    10985.83     98.19 o 
   6  13   9      249.15      190.68     30.26 o 
   7  13   9     1910.07     1994.71     62.16 o 
   8  13   9      207.11      199.34     37.21 o 
   9  13   9     7864.84     8023.11    123.82 o 
  10  13   9       89.21      105.51     36.47 o 
   0  14   9     3228.16     3165.99     76.68 o 
   1  14   9        0.19       -1.30     16.93 o 
   2  14   9     2626.42     2625.33     47.81 o 
   3  14   9      370.32      367.08     23.81 o 
   4  14   9     1701.18     1711.61     48.60 o 
   5  14   9      979.46      973.64     36.96 o 
   6  14   9     4725.98     4629.72    109.41 o 
   7  14   9      293.58      225.99     33.11 o 
   8  14   9      971.37      984.41     56.88 o 
   9  14   9       22.54       32.52     36.17 o 
   1  15   9     1545.08     1595.79     42.59 o 
   2  15   9       48.60       38.36     20.63 o 
   3  15   9     1220.43     1317.83     42.65 o 
   4  15   9      299.88      330.39     29.14 o 
   5  15   9      194.40      190.76     31.31 o 
   6  15   9      137.15      222.64     45.64 o 
   7  15   9       79.02       73.36     35.46 o 
   8  15   9       38.42       44.79     35.24 o 
   9  15   9     1153.49     1403.03     68.48 o 
   0  16   9    16622.65    15641.20    246.54 o 
   1  16   9      138.20      104.36     26.93 o 
   2  16   9     4944.07     4797.03     78.94 o 
   3  16   9       40.09       41.43     23.17 o 
   4  16   9     2324.08     2274.64     55.77 o 
   5  16   9      656.70      615.87     44.61 o 
   6  16   9     3799.15     3905.10    100.24 o 
   7  16   9       28.57       19.89     33.90 o 
   8  16   9     2726.18     2953.91     93.68 o 
   1  17   9     1498.77     1465.55     65.42 o 
   2  17   9       25.75      -26.44     27.89 o 
   3  17   9     1198.51     1196.19     46.75 o 
   4  17   9      148.30      110.36     28.33 o 
   5  17   9      845.72      940.90     61.23 o 
   6  17   9      366.69      282.48     44.28 o 
   7  17   9      644.36      758.09     57.89 o 
   0  18   9     3791.72     3881.89    128.41 o 
   1  18   9      150.59      107.08     34.84 o 
   2  18   9     1860.80     1965.17     67.48 o 
   3  18   9       18.06       37.33     29.77 o 
   4  18   9     1342.81     1331.53     55.03 o 
   5  18   9      563.82      555.82     52.50 o 
   6  18   9     2274.33     2339.29     96.12 o 
   1  19   9     3823.18     3985.26     93.16 o 
   2  19   9      169.85      190.89     37.93 o 
   3  19   9     6573.68     6895.29    113.66 o 
   4  19   9       19.48       -2.20     29.52 o 
   0  20   9      910.18      924.20     81.09 o 
   1  20   9      269.46      248.91     41.01 o 
   2  20   9      326.72      244.56     38.57 o 
   0   0  10     3377.55     3726.20    109.06 o 
   1   0  10     9538.35     9375.32    100.70 o 
   2   0  10      736.93      745.26     31.19 o 
   3   0  10       65.31       93.52     21.68 o 
   4   0  10      377.52      462.20     21.88 o 
   5   0  10     3662.80     3830.97     57.25 o 
   6   0  10      881.48      871.81     31.52 o 
   7   0  10     3775.79     3637.42     70.14 o 
   8   0  10        0.58       30.36     20.60 o 
   9   0  10    10777.69    10407.61    136.95 o 
  10   0  10      675.34      732.27     51.18 o 
  11   0  10      795.58      874.08     51.43 o 
  12   0  10        5.03       47.60     31.54 o 
  13   0  10       32.10       26.15     33.63 o 
   1   1  10    17520.47    18143.53    104.19 o 
   2   1  10      838.24      894.18     20.97 o 
   3   1  10    14701.67    15453.63     92.84 o 
   4   1  10      165.42      159.05     12.03 o 
   5   1  10     5861.77     5721.14     49.82 o 
   6   1  10       34.28       24.31     11.85 o 
   7   1  10     8037.13     7843.50     69.80 o 
   8   1  10      136.24      159.61     17.14 o 
   9   1  10     3181.55     3114.92     53.17 o 
  10   1  10      131.19      110.70     21.07 o 
  11   1  10     1171.07     1120.97     39.21 o 
  12   1  10      510.64      512.88     32.48 o 
  13   1  10      227.29      254.33     29.83 o 
   0   2  10      133.43      217.75     35.04 o 
   1   2  10     6812.84     6951.40     67.40 o 
   2   2  10      285.72      294.23     13.71 o 
   3   2  10    20235.00    21506.97    110.29 o 
   4   2  10        5.73       24.17     10.91 o 
   5   2  10      276.93      257.77     14.08 o 
   6   2  10       49.68       58.10     10.38 o 
   7   2  10     2912.92     2913.09     42.86 o 
   8   2  10      861.90      910.22     28.08 o 
   9   2  10     5502.46     5408.62     70.71 o 
  10   2  10        2.01       22.90     19.80 o 
  11   2  10       39.22       65.16     22.43 o 
  12   2  10        6.48       -4.46     22.54 o 
  13   2  10       51.83       70.79     28.73 o 
   1   3  10    40276.96    39279.14    289.19 o 
   2   3  10       32.07       65.81      8.31 o 
   3   3  10    27388.45    27365.48    133.41 o 
   4   3  10        3.90       30.93     11.04 o 
   5   3  10    26347.00    25938.30    135.05 o 
   6   3  10       57.01       52.98     12.44 o 
   7   3  10    20511.23    20163.60    121.54 o 
   8   3  10        0.23       -7.02     14.17 o 
   9   3  10     9226.47     8935.60    100.60 o 
  10   3  10      228.25      212.14     24.54 o 
  11   3  10     6812.99     6918.49     89.64 o 
  12   3  10      120.44      140.21     26.83 o 
   0   4  10        4.91       33.62     35.77 o 
   1   4  10      209.04      209.58     18.19 o 
   2   4  10      496.13      479.40     15.61 o 
   3   4  10        0.57      -13.14      8.76 o 
   4   4  10       95.31      100.23     11.99 o 
   5   4  10       75.02       27.79     10.55 o 
   6   4  10       19.11       33.67     14.00 o 
   7   4  10      137.88      117.40     16.66 o 
   8   4  10        1.72       19.64     12.82 o 
   9   4  10        0.86        5.49     16.25 o 
  10   4  10      589.16      605.91     38.36 o 
  11   4  10        1.95      -16.25     20.82 o 
  12   4  10       12.00       -9.66     22.81 o 
   1   5  10    85183.63    83478.83    406.30 o 
   2   5  10      831.62      819.34     18.87 o 
   3   5  10    25401.50    24807.13    121.93 o 
   4   5  10        4.62       -8.28     10.56 o 
   5   5  10    35745.64    35238.95    165.22 o 
   6   5  10        0.68      -16.18     12.16 o 
   7   5  10    62118.55    61481.45    329.37 o 
   8   5  10       50.76       48.67     16.33 o 
   9   5  10    21466.49    21081.45    147.19 o 
  10   5  10       63.95       44.79     20.67 o 
  11   5  10    13995.92    14098.31    133.74 o 
  12   5  10      333.00      394.42     32.52 o 
   0   6  10      739.48      779.54     23.24 o 
   1   6  10       48.85       26.10     11.19 o 
   2   6  10      623.52      669.58     18.20 o 
   3   6  10      937.74      903.22     20.84 o 
   4   6  10      128.75      141.21     13.00 o 
   5   6  10       16.64        9.70     12.27 o 
   6   6  10      160.82      200.68     16.30 o 
   7   6  10     1771.52     1664.79     37.86 o 
   8   6  10       28.54       30.84     15.96 o 
   9   6  10      389.43      352.71     27.51 o 
  10   6  10        3.26        9.20     20.72 o 
  11   6  10      197.97      227.29     30.02 o 
  12   6  10       62.68       52.51     26.08 o 
   1   7  10    67191.58    66484.84    304.70 o 
   2   7  10      261.28      302.37     21.87 o 
   3   7  10    19438.36    19161.90    111.75 o 
   4   7  10      179.86      202.75     14.85 o 
   5   7  10    23168.36    22835.35    125.71 o 
   6   7  10       14.52       -8.21     13.13 o 
   7   7  10    42603.76    42021.57    234.77 o 
   8   7  10       10.89       -6.49     17.19 o 
   9   7  10    15812.83    15391.31    140.19 o 
  10   7  10        2.02        3.07     22.33 o 
  11   7  10     7394.05     7279.59    106.35 o 
  12   7  10        0.88      -24.93     26.40 o 
   0   8  10       40.90       50.18     16.92 o 
   1   8  10      577.95      619.09     21.35 o 
   2   8  10     1267.28     1227.66     33.25 o 
   3   8  10      471.47      465.33     18.49 o 
   4   8  10      230.97      218.17     16.48 o 
   5   8  10     1042.71     1065.96     29.04 o 
   6   8  10      160.48      196.60     18.74 o 
   7   8  10      805.20      754.30     33.24 o 
   8   8  10       12.46       20.68     18.24 o 
   9   8  10     1249.33     1249.56     39.53 o 
  10   8  10        0.00      -32.71     21.81 o 
  11   8  10      118.86      126.86     30.55 o 
  12   8  10       61.88      108.32     38.04 o 
   1   9  10     5234.69     5209.45     54.29 o 
   2   9  10     1046.43     1051.48     30.05 o 
   3   9  10     6272.67     6179.15     76.41 o 
   4   9  10      570.81      554.80     23.21 o 
   5   9  10    13996.33    13852.26     98.94 o 
   6   9  10        5.71        2.21     14.84 o 
   7   9  10    10543.26    10532.24    117.34 o 
   8   9  10      192.28      186.25     23.45 o 
   9   9  10     2843.72     2900.98     60.03 o 
  10   9  10      201.41      164.83     31.47 o 
  11   9  10     2183.25     2265.79     79.39 o 
   0  10  10     1142.22     1241.58     43.94 o 
   1  10  10        0.56      -13.67     14.62 o 
   2  10  10       39.41       32.37     16.07 o 
   3  10  10      119.80      117.75     17.60 o 
   4  10  10      505.32      525.63     23.62 o 
   5  10  10     2320.56     2199.83     39.49 o 
   6  10  10        0.00        3.20     15.57 o 
   7  10  10      132.32      110.13     24.25 o 
   8  10  10      117.65      126.54     24.32 o 
   9  10  10     1149.65     1254.21     56.46 o 
  10  10  10       12.92       28.92     31.75 o 
  11  10  10        0.84       12.56     33.70 o 
   1  11  10        1.89       -2.71     16.05 o 
   2  11  10      132.37      116.39     18.80 o 
   3  11  10      171.34      162.91     18.78 o 
   4  11  10       90.11       64.17     18.18 o 
   5  11  10      138.83      135.72     22.90 o 
   6  11  10        1.89       13.65     19.93 o 
   7  11  10      537.15      529.44     41.49 o 
   8  11  10       57.79       48.87     25.77 o 
   9  11  10      570.84      701.21     41.37 o 
  10  11  10        5.82       17.58     27.49 o 
   0  12  10      266.84      250.80     32.47 o 
   1  12  10     2961.81     2912.72     51.92 o 
   2  12  10      267.51      290.67     24.53 o 
   3  12  10     1362.15     1456.31     38.17 o 
   4  12  10      277.17      298.20     24.88 o 
   5  12  10        9.05       -1.00     17.23 o 
   6  12  10      505.18      505.02     32.86 o 
   7  12  10     1058.30     1142.52     53.09 o 
   8  12  10       24.26       47.31     29.07 o 
   9  12  10     2927.74     2798.52     77.92 o 
  10  12  10       66.33      129.28     42.38 o 
   1  13  10     5391.05     5365.91     70.61 o 
   2  13  10      477.58      464.46     27.58 o 
   3  13  10     3569.67     3470.35     55.95 o 
   4  13  10       18.87      -16.52     18.77 o 
   5  13  10     4166.20     4392.12     65.98 o 
   6  13  10       70.17       76.80     27.23 o 
   7  13  10     8164.66     7999.27    123.44 o 
   8  13  10        0.40       -3.56     31.15 o 
   9  13  10     3541.41     3494.28     95.33 o 
   0  14  10      279.91      335.54     36.55 o 
   1  14  10      287.11      278.19     25.47 o 
   2  14  10        1.70        2.29     19.33 o 
   3  14  10      931.70      877.50     33.31 o 
   4  14  10       38.53       27.96     22.73 o 
   5  14  10        2.78        3.38     20.70 o 
   6  14  10       74.18      106.59     35.10 o 
   7  14  10      271.81      321.33     42.41 o 
   8  14  10      218.16      246.44     41.14 o 
   9  14  10      638.32      689.32     53.62 o 
   1  15  10    19560.76    19551.71    151.46 o 
   2  15  10        2.83      -31.89     24.81 o 
   3  15  10     6412.81     6388.06     86.75 o 
   4  15  10        1.01      -13.82     21.41 o 
   5  15  10    10532.59    10665.86    121.57 o 
   6  15  10        6.45      -44.76     29.84 o 
   7  15  10    16054.86    16269.89    208.98 o 
   8  15  10       83.84       78.55     42.18 o 
   0  16  10      206.83      222.27     42.92 o 
   1  16  10       10.60        5.71     24.72 o 
   2  16  10      105.73       90.91     26.43 o 
   3  16  10        5.44      -25.23     21.83 o 
   4  16  10       56.07       22.50     23.09 o 
   5  16  10       16.04       18.82     29.86 o 
   6  16  10      329.81      339.06     47.10 o 
   7  16  10      227.20      229.23     43.37 o 
   1  17  10    15067.35    14693.24    180.16 o 
   2  17  10      102.30      116.30     33.59 o 
   3  17  10     5598.16     5767.86     86.68 o 
   4  17  10      167.89       99.47     30.53 o 
   5  17  10     7024.90     7215.88    124.12 o 
   6  17  10      276.03      251.94     44.67 o 
   0  18  10      270.40      285.50     57.82 o 
   1  18  10       74.88       67.09     33.89 o 
   2  18  10       18.84       46.58     32.81 o 
   3  18  10      229.89      236.60     35.82 o 
   4  18  10      200.19      222.73     35.60 o 
   5  18  10      114.12      106.72     41.76 o 
   1  19  10     3237.20     3710.38     92.47 o 
   2  19  10        0.10       -9.87     32.33 o 
   3  19  10     1201.43     1224.06     55.60 o 
   4  19  10        2.32      -14.95     31.60 o 
   0  20  10       93.88      118.46     52.80 o 
   1   1  11    25018.30    23999.29    131.71 o 
   2   1  11     5016.41     4815.67     54.35 o 
   3   1  11    67082.59    65805.04    330.03 o 
   4   1  11     1068.40     1178.19     24.21 o 
   5   1  11    35762.63    34690.73    161.75 o 
   6   1  11       25.16       16.44     12.39 o 
   7   1  11    12447.89    12175.34     84.85 o 
   8   1  11      390.41      376.82     21.49 o 
   9   1  11    18706.01    18648.24    138.47 o 
  10   1  11      154.23      194.76     23.70 o 
  11   1  11    11645.95    11535.63    113.39 o 
  12   1  11      250.12      334.10     29.97 o 
   0   2  11     6709.47     6571.77    105.54 o 
   1   2  11        7.11       27.22     14.93 o 
   2   2  11     9228.96     9212.32     66.73 o 
   3   2  11        6.87       13.48     10.24 o 
   4   2  11     3712.51     3798.70     46.94 o 
   5   2  11      511.84      482.27     19.50 o 
   6   2  11     3033.06     2989.29     36.26 o 
   7   2  11     2685.97     2583.81     38.77 o 
   8   2  11      604.26      625.43     24.70 o 
   9   2  11     1324.91     1239.48     36.30 o 
  10   2  11      700.22      700.56     31.70 o 
  11   2  11      104.86      110.59     23.64 o 
  12   2  11      449.87      441.12     31.89 o 
   1   3  11    19416.20    18441.86    158.53 o 
   2   3  11       43.18       63.60     12.97 o 
   3   3  11    12430.84    11768.81     71.70 o 
   4   3  11       82.92       77.98     12.39 o 
   5   3  11     8629.25     8497.71     64.41 o 
   6   3  11      185.44      198.62     15.55 o 
   7   3  11     5046.37     5025.69     51.34 o 
   8   3  11      123.48      114.54     17.17 o 
   9   3  11     4547.63     4610.23     59.96 o 
  10   3  11       12.07        8.57     20.64 o 
  11   3  11     4427.30     4574.33     80.25 o 
  12   3  11        0.06       26.92     22.49 o 
   0   4  11    29942.46    29906.82    252.26 o 
   1   4  11      778.06      769.14     27.45 o 
   2   4  11     1284.78     1105.24     26.60 o 
   3   4  11        9.92        3.37      8.92 o 
   4   4  11     4934.61     4834.66     45.74 o 
   5   4  11     2795.39     2624.00     36.54 o 
   6   4  11    13143.40    12811.71     90.23 o 
   7   4  11      330.66      327.64     19.13 o 
   8   4  11     4476.54     4457.73     53.43 o 
   9   4  11      246.34      262.21     21.12 o 
  10   4  11      994.17     1028.00     36.42 o 
  11   4  11      693.00      688.56     33.99 o 
  12   4  11     3147.07     3248.17     64.56 o 
   1   5  11      317.50      366.48     24.21 o 
   2   5  11        4.45        8.19      8.99 o 
   3   5  11      168.61      168.93     12.96 o 
   4   5  11      551.67      613.75     18.63 o 
   5   5  11        7.09       21.19     13.26 o 
   6   5  11        1.48       11.77     13.19 o 
   7   5  11      556.06      596.38     23.27 o 
   8   5  11      379.43      408.69     21.45 o 
   9   5  11     1441.28     1386.30     36.25 o 
  10   5  11       52.63       33.67     22.06 o 
  11   5  11        0.41        9.02     23.18 o 
  12   5  11       50.01       48.61     26.96 o 
   0   6  11    11626.92    11203.27    115.93 o 
   1   6  11     1072.49     1074.68     22.12 o 
   2   6  11     6338.36     6185.33     48.07 o 
   3   6  11      168.59      136.44     12.84 o 
   4   6  11     3172.10     3147.99     37.43 o 
   5   6  11     4260.43     4188.31     42.73 o 
   6   6  11    18699.41    18440.82    110.67 o 
   7   6  11      377.41      366.04     21.26 o 
   8   6  11     5274.15     5164.94     62.48 o 
   9   6  11       61.06       52.74     20.42 o 
  10   6  11      855.62      874.27     41.16 o 
  11   6  11     2185.65     2408.17     63.82 o 
  12   6  11     2194.71     2308.06     81.30 o 
   1   7  11     7173.26     7215.17     62.70 o 
   2   7  11      928.96     1011.68     24.89 o 
   3   7  11     9982.22     9873.77     67.66 o 
   4   7  11      240.61      216.60     15.17 o 
   5   7  11     6306.44     6256.62     59.16 o 
   6   7  11      136.32      102.22     16.58 o 
   7   7  11     3204.62     3349.10     61.69 o 
   8   7  11      176.82      160.36     21.24 o 
   9   7  11     5739.75     5732.17     71.91 o 
  10   7  11        0.08      -16.63     28.14 o 
  11   7  11     3377.60     3576.19     93.57 o 
  12   7  11       16.12      -12.03     32.13 o 
   0   8  11    18639.02    18867.26    185.91 o 
   1   8  11     1851.08     1876.35     38.76 o 
   2   8  11      813.24      862.43     23.98 o 
   3   8  11     1212.96     1203.39     26.66 o 
   4   8  11      689.89      718.06     26.12 o 
   5   8  11     1955.75     1854.46     39.64 o 
   6   8  11     6650.62     6503.04     74.89 o 
   7   8  11      186.48      180.15     21.01 o 
   8   8  11     3001.21     2939.77     64.03 o 
   9   8  11       47.53       62.82     20.52 o 
  10   8  11      785.52      783.20     50.63 o 
  11   8  11      305.66      316.80     43.72 o 
   1   9  11    23061.18    22632.52    150.68 o 
   2   9  11        1.13        2.85     17.29 o 
   3   9  11    25530.43    24850.30    164.79 o 
   4   9  11     1074.57     1085.71     40.69 o 
   5   9  11    16908.85    16667.27    120.70 o 
   6   9  11      149.74      144.62     19.67 o 
   7   9  11    13499.23    13147.77    130.13 o 
   8   9  11      227.54      196.46     24.95 o 
   9   9  11    11204.58    11069.22    114.11 o 
  10   9  11      121.16      113.27     35.38 o 
  11   9  11     8219.09     8407.06    169.93 o 
   0  10  11       98.65      156.76     33.26 o 
   1  10  11       23.65        1.62     17.77 o 
   2  10  11        3.99       -9.49     17.61 o 
   3  10  11      314.79      303.87     23.51 o 
   4  10  11        6.98      -25.34     16.90 o 
   5  10  11      199.75      179.73     21.82 o 
   6  10  11      622.97      592.38     31.92 o 
   7  10  11       43.91       16.94     24.48 o 
   8  10  11      235.24      194.06     33.05 o 
   9  10  11       42.89      -19.73     27.07 o 
  10  10  11       11.90       58.77     42.66 o 
  11  10  11       83.73       33.31     41.71 o 
   1  11  11     8147.32     7830.76     92.87 o 
   2  11  11     2776.43     2779.06     56.91 o 
   3  11  11    26310.97    25590.65    165.12 o 
   4  11  11     1143.93     1003.25     32.59 o 
   5  11  11    20429.82    19963.73    149.31 o 
   6  11  11      256.89      302.00     30.28 o 
   7  11  11     7746.08     7647.82    113.85 o 
   8  11  11      722.30      662.49     49.99 o 
   9  11  11    14326.11    14848.49    176.85 o 
  10  11  11      116.24      141.17     35.30 o 
   0  12  11     1287.78     1152.19     52.01 o 
   1  12  11      463.29      468.28     28.70 o 
   2  12  11     1096.55     1056.73     37.41 o 
   3  12  11      431.60      371.40     27.26 o 
   4  12  11     1753.69     1714.08     43.59 o 
   5  12  11      122.93       93.80     22.11 o 
   6  12  11       81.08       44.47     20.28 o 
   7  12  11      297.12      298.07     34.34 o 
   8  12  11      610.11      554.56     53.34 o 
   9  12  11        5.83       48.50     30.92 o 
  10  12  11      778.13      753.43     60.61 o 
   1  13  11    12158.10    12110.05    111.00 o 
   2  13  11     2577.02     2509.05     61.89 o 
   3  13  11    17708.07    17490.98    133.92 o 
   4  13  11      197.42      188.16     24.83 o 
   5  13  11     7052.85     7081.87     85.24 o 
   6  13  11        9.50      -17.14     22.72 o 
   7  13  11     3891.17     3790.46     87.27 o 
   8  13  11      332.56      325.65     42.57 o 
   9  13  11     4456.05     4930.03    119.20 o 
   0  14  11     1013.58      944.76     69.63 o 
   1  14  11        9.34      -11.28     20.19 o 
   2  14  11     1982.81     2035.63     48.43 o 
   3  14  11        6.25       -0.81     19.73 o 
   4  14  11     1859.17     1825.70     47.86 o 
   5  14  11      749.95      814.39     35.64 o 
   6  14  11     3757.08     3688.92     94.14 o 
   7  14  11        0.39        4.07     32.08 o 
   8  14  11      970.40     1017.01     59.86 o 
   9  14  11        2.36      -20.32     34.47 o 
   1  15  11     1433.40     1434.93     43.01 o 
   2  15  11      240.02      229.76     26.28 o 
   3  15  11      845.42      935.14     35.35 o 
   4  15  11      162.86      150.98     26.93 o 
   5  15  11      210.37      260.38     29.58 o 
   6  15  11       54.31      121.01     36.68 o 
   7  15  11      107.61      104.58     41.01 o 
   8  15  11      275.22      296.92     44.54 o 
   0  16  11    10679.38    10659.47    155.13 o 
   1  16  11      306.18      231.42     28.46 o 
   2  16  11     2226.48     2251.15     59.50 o 
   3  16  11       33.24       55.68     24.39 o 
   4  16  11     2381.05     2230.48     57.03 o 
   5  16  11      364.54      407.83     42.55 o 
   6  16  11     3203.59     3265.56     96.55 o 
   7  16  11       13.32       16.36     35.40 o 
   1  17  11     1245.12     1329.05     82.97 o 
   2  17  11      719.49      639.17     40.02 o 
   3  17  11      920.86     1055.20     43.96 o 
   4  17  11        6.60       13.22     24.35 o 
   5  17  11     1056.11     1134.02     58.63 o 
   6  17  11        0.04        6.99     35.84 o 
   0  18  11     2175.90     2172.95    102.24 o 
   1  18  11       16.55       51.88     33.36 o 
   2  18  11     1023.36     1106.04     65.54 o 
   3  18  11       13.08        7.19     29.88 o 
   4  18  11      364.01      396.07     41.22 o 
   5  18  11      709.71      666.19     51.10 o 
   1  19  11     2458.00     2619.08     81.58 o 
   2  19  11        9.97       13.78     32.36 o 
   3  19  11     4171.22     4309.46     93.79 o 
   0   0  12    19598.09    19449.72    337.89 o 
   1   0  12      304.58      338.52     24.11 o 
   2   0  12    82570.15    82574.55    514.19 o 
   3   0  12      938.34     1079.77     36.72 o 
   4   0  12    34162.07    32834.15    262.92 o 
   5   0  12       68.94       60.77     21.73 o 
   6   0  12     6041.73     5997.02     75.33 o 
   7   0  12     1743.78     1772.71     61.96 o 
   8   0  12    13365.23    13180.42    126.54 o 
   9   0  12       34.91       17.94     28.77 o 
  10   0  12    18562.09    18322.08    201.84 o 
  11   0  12     2413.25     2555.82     77.91 o 
  12   0  12     5107.96     5233.71    111.52 o 
   1   1  12     1084.06     1142.78     20.56 o 
   2   1  12      142.12      149.46     13.30 o 
   3   1  12     2516.67     2410.07     36.85 o 
   4   1  12      105.88      109.27     13.28 o 
   5   1  12     2404.24     2350.27     35.17 o 
   6   1  12      387.10      369.90     18.54 o 
   7   1  12     3884.47     3835.40     46.46 o 
   8   1  12        2.53        3.80     14.43 o 
   9   1  12     1314.39     1314.22     42.17 o 
  10   1  12       20.82       20.48     20.09 o 
  11   1  12      330.18      346.86     28.30 o 
  12   1  12      151.11      173.54     27.27 o 
   0   2  12    15939.40    15655.36    217.88 o 
   1   2  12      286.86      338.34     22.12 o 
   2   2  12    21174.05    20089.56    117.93 o 
   3   2  12      263.74      303.21     17.08 o 
   4   2  12    31450.57    30426.52    163.75 o 
   5   2  12      453.96      480.82     19.31 o 
   6   2  12     5790.69     5620.64     53.95 o 
   7   2  12       47.21       37.91     13.93 o 
   8   2  12     8663.52     8786.51     74.44 o 
   9   2  12      188.14      189.54     22.36 o 
  10   2  12     9674.68     9717.27     94.39 o 
  11   2  12       24.32       29.74     21.96 o 
  12   2  12     4085.49     4246.71     71.82 o 
   1   3  12    10992.04    10500.60    101.83 o 
   2   3  12      901.25      843.85     24.54 o 
   3   3  12     9644.86     9505.72     67.71 o 
   4   3  12     1199.84     1204.76     24.98 o 
   5   3  12    10738.41    10431.37     73.71 o 
   6   3  12      361.21      357.53     18.75 o 
   7   3  12     3682.00     3600.08     47.48 o 
   8   3  12      108.25      113.91     16.58 o 
   9   3  12     4088.57     4218.19     53.84 o 
  10   3  12      704.83      650.15     29.68 o 
  11   3  12     4469.52     4430.96     70.18 o 
  12   3  12      776.82      827.99     49.72 o 
   0   4  12     2965.26     3192.85     67.84 o 
   1   4  12        7.02        8.37     16.65 o 
   2   4  12     8460.78     8639.88     89.46 o 
   3   4  12        6.81       21.58     14.04 o 
   4   4  12     3038.68     3006.05     36.21 o 
   5   4  12      218.22      241.21     15.66 o 
   6   4  12     2890.56     3043.77     40.89 o 
   7   4  12      285.67      266.90     18.50 o 
   8   4  12     2786.46     2792.50     46.89 o 
   9   4  12     1302.04     1253.63     33.97 o 
  10   4  12     1509.13     1551.59     40.71 o 
  11   4  12      655.12      716.05     37.65 o 
  12   4  12      993.50     1113.25     49.06 o 
   1   5  12    30356.59    29881.12    194.35 o 
   2   5  12     4197.37     4214.84     52.16 o 
   3   5  12    16444.98    16284.17    110.11 o 
   4   5  12      860.02      841.68     25.01 o 
   5   5  12    13027.45    12826.63     89.83 o 
   6   5  12      138.37      128.53     17.49 o 
   7   5  12    10433.67    10418.16     80.95 o 
   8   5  12     2228.70     2228.32     52.47 o 
   9   5  12     6070.27     6204.33     71.56 o 
  10   5  12      713.35      838.00     47.94 o 
  11   5  12     4923.43     5059.63     92.64 o 
  12   5  12     1032.30     1046.64     52.56 o 
   0   6  12     1899.90     1848.17     49.36 o 
   1   6  12      381.34      377.95     24.95 o 
   2   6  12     3543.03     3474.65     49.92 o 
   3   6  12       12.47       14.57     14.49 o 
   4   6  12     2200.65     2237.71     37.25 o 
   5   6  12     1559.33     1575.59     32.40 o 
   6   6  12     1067.58     1093.37     30.32 o 
   7   6  12     2669.29     2608.97     48.17 o 
   8   6  12      220.29      218.13     23.35 o 
   9   6  12      292.49      305.74     27.47 o 
  10   6  12       66.89      117.19     29.37 o 
  11   6  12        0.73       48.05     28.87 o 
   1   7  12    20826.83    20648.38    133.97 o 
   2   7  12     7824.47     7880.01     90.32 o 
   3   7  12    14107.32    13767.81     98.42 o 
   4   7  12       45.76       31.54     15.43 o 
   5   7  12     9900.51     9560.68     88.78 o 
   6   7  12       17.21       30.33     18.28 o 
   7   7  12     6942.21     6789.98     89.65 o 
   8   7  12      945.91      913.13     36.96 o 
   9   7  12     6655.04     6391.55     99.14 o 
  10   7  12      202.87      339.03     44.44 o 
  11   7  12     2980.64     3118.76    133.37 o 
   0   8  12     7156.88     7164.08    105.98 o 
   1   8  12      911.68      893.78     27.85 o 
   2   8  12    12699.83    12509.41     96.75 o 
   3   8  12     1024.96      971.01     31.28 o 
   4   8  12     7172.61     6915.68     78.07 o 
   5   8  12       33.28        8.61     20.74 o 
   6   8  12     4156.97     3987.66     67.96 o 
   7   8  12      998.78      842.07     39.70 o 
   8   8  12     8375.72     8260.37    111.80 o 
   9   8  12       37.18       19.25     26.07 o 
  10   8  12     5639.55     5632.45    122.33 o 
  11   8  12       83.59      103.36     41.21 o 
   1   9  12     2861.95     2836.43     51.99 o 
   2   9  12      884.97      922.72     33.55 o 
   3   9  12      800.32      758.44     30.34 o 
   4   9  12       56.64       17.96     21.24 o 
   5   9  12     5195.63     5087.01     70.72 o 
   6   9  12      353.50      366.72     27.95 o 
   7   9  12     3471.92     3535.54     69.92 o 
   8   9  12      573.53      542.50     38.53 o 
   9   9  12      588.59      556.82     37.28 o 
  10   9  12       56.16       84.85     38.69 o 
  11   9  12     1159.36     1189.90     70.01 o 
   0  10  12    13641.28    13343.83    178.84 o 
   1  10  12      413.99      447.61     29.69 o 
   2  10  12    25145.92    24675.16    191.90 o 
   3  10  12      758.92      710.64     30.32 o 
   4  10  12    26298.38    25349.71    173.80 o 
   5  10  12      646.45      634.33     29.90 o 
   6  10  12     5506.08     5606.33     78.88 o 
   7  10  12      107.34       79.82     25.83 o 
   8  10  12     9379.15     9269.04    123.85 o 
   9  10  12      174.23      180.74     32.61 o 
  10  10  12    10752.53    10831.68    174.93 o 
   1  11  12        1.27        8.89     20.00 o 
   2  11  12      176.98      183.73     25.18 o 
   3  11  12     2299.45     2149.70     50.00 o 
   4  11  12       33.69       73.54     21.68 o 
   5  11  12      151.64      151.20     23.04 o 
   6  11  12      156.73      176.43     28.53 o 
   7  11  12      317.18      273.51     33.44 o 
   8  11  12       40.89       39.63     27.54 o 
   9  11  12       60.25       70.31     31.07 o 
  10  11  12        5.51      -46.45     31.19 o 
   0  12  12     1793.76     1851.37     71.85 o 
   1  12  12      799.94      684.67     35.44 o 
   2  12  12    16615.55    16334.04    140.59 o 
   3  12  12      136.63      172.35     23.67 o 
   4  12  12    12898.86    12497.99    115.17 o 
   5  12  12      544.77      508.19     31.60 o 
   6  12  12     2229.88     2264.33     59.79 o 
   7  12  12       55.97       23.92     27.41 o 
   8  12  12     5830.59     5983.78    102.79 o 
   9  12  12      115.07      146.28     34.34 o 
   1  13  12     1973.65     1983.09     47.71 o 
   2  13  12        3.84      -15.40     20.04 o 
   3  13  12     4236.75     4050.33     62.28 o 
   4  13  12        1.48       -5.49     20.26 o 
   5  13  12     1928.84     1929.04     48.29 o 
   6  13  12       58.73       42.43     26.26 o 
   7  13  12      973.34     1018.60     54.02 o 
   8  13  12        6.00       35.78     35.09 o 
   9  13  12      220.04      282.59     44.28 o 
   0  14  12     2509.11     2616.30     91.16 o 
   1  14  12        3.75       12.91     21.13 o 
   2  14  12     5605.88     5617.70     77.10 o 
   3  14  12       57.03       63.54     21.82 o 
   4  14  12     7568.66     7601.56     91.69 o 
   5  14  12       78.28       58.84     22.89 o 
   6  14  12      358.18      380.27     41.50 o 
   7  14  12       66.34       16.03     33.75 o 
   8  14  12      456.36      500.75     50.53 o 
   1  15  12     4921.42     4884.59     73.25 o 
   2  15  12      711.63      656.06     33.89 o 
   3  15  12     3842.30     3843.12     63.26 o 
   4  15  12      424.92      426.88     33.32 o 
   5  15  12     3744.94     3848.81     84.37 o 
   6  15  12       70.46       22.46     35.76 o 
   7  15  12     1637.22     1738.24     74.38 o 
   0  16  12     1280.66     1417.64     63.43 o 
   1  16  12        0.24      -31.83     21.82 o 
   2  16  12        2.58        9.17     32.15 o 
   3  16  12      204.04      142.31     28.11 o 
   4  16  12       11.35       53.27     26.11 o 
   5  16  12       37.21       67.32     30.96 o 
   6  16  12      494.41      561.37     53.18 o 
   1  17  12     2502.71     2577.92     70.62 o 
   2  17  12      666.94      661.20     40.27 o 
   3  17  12     3297.81     3503.73     71.31 o 
   4  17  12      344.44      362.67     34.12 o 
   5  17  12     1836.47     1945.83     72.11 o 
   0  18  12     1607.18     1532.43     92.79 o 
   1  18  12      128.97      159.86     37.54 o 
   2  18  12     2230.62     2161.94     69.19 o 
   3  18  12        1.15       11.76     30.60 o 
   4  18  12     1612.48     1655.17     62.36 o 
   1  19  12      376.19      499.35     47.84 o 
   1   1  13     1881.28     1907.39     31.07 o 
   2   1  13     2119.34     2024.71     52.49 o 
   3   1  13       39.31       24.25     13.31 o 
   4   1  13      164.96      233.59     17.94 o 
   5   1  13      368.74      414.83     26.48 o 
   6   1  13        2.40       21.78     13.95 o 
   7   1  13     4301.85     4300.40     47.96 o 
   8   1  13     1571.99     1457.68     33.94 o 
   9   1  13        1.14       17.35     16.72 o 
  10   1  13      144.27      173.22     21.76 o 
  11   1  13       21.21       24.46     19.84 o 
  12   1  13      312.62      383.15     32.50 o 
   0   2  13    12189.82    12023.00    161.13 o 
   1   2  13      162.64      177.39     19.86 o 
   2   2  13     6584.51     6081.09     70.05 o 
   3   2  13     1540.84     1587.36     39.37 o 
   4   2  13    10618.33    10230.32     81.65 o 
   5   2  13      520.72      548.54     20.28 o 
   6   2  13    10167.38    10192.87     79.52 o 
   7   2  13      913.51      943.92     25.56 o 
   8   2  13     6630.40     6712.45     71.69 o 
   9   2  13      617.57      655.49     27.32 o 
  10   2  13     4364.44     4433.65     68.52 o 
  11   2  13       14.65       12.84     26.01 o 
  12   2  13     5590.17     5845.88     89.65 o 
   1   3  13     1872.39     1850.46     40.77 o 
   2   3  13      948.89      993.38     34.28 o 
   3   3  13      130.40      129.37     22.55 o 
   4   3  13      414.88      433.49     22.24 o 
   5   3  13      163.93      164.12     18.55 o 
   6   3  13       18.29       28.98     15.88 o 
   7   3  13      208.56      278.87     22.53 o 
   8   3  13      199.66      133.59     22.37 o 
   9   3  13      587.40      555.60     29.25 o 
  10   3  13       33.28       65.27     21.66 o 
  11   3  13       26.05       30.21     22.64 o 
  12   3  13      111.37      134.95     27.85 o 
   0   4  13    23935.46    23188.21    247.76 o 
   1   4  13      226.45      200.79     21.40 o 
   2   4  13    28946.31    28409.85    243.36 o 
   3   4  13      804.72      771.51     50.44 o 
   4   4  13    24907.94    24437.13    171.42 o 
   5   4  13     3015.56     2985.55     47.87 o 
   6   4  13    34717.65    34562.52    188.90 o 
   7   4  13     3137.51     3004.11     50.80 o 
   8   4  13    13467.64    13699.85    121.31 o 
   9   4  13      135.55       98.98     20.29 o 
  10   4  13    10943.71    11203.61    126.16 o 
  11   4  13      558.29      507.43     55.41 o 
   1   5  13     1713.09     1752.86     41.78 o 
   2   5  13       20.93       13.60     16.31 o 
   3   5  13        8.40      -19.15     15.88 o 
   4   5  13       20.41       -9.95     19.75 o 
   5   5  13     1056.69     1026.07     34.62 o 
   6   5  13      125.71      154.30     22.19 o 
   7   5  13      427.74      460.26     29.25 o 
   8   5  13        1.09      -30.91     20.60 o 
   9   5  13        9.54       24.84     24.87 o 
  10   5  13      673.72      576.16     50.25 o 
  11   5  13      207.20      167.54     46.67 o 
   0   6  13    46040.54    45529.82    402.42 o 
   1   6  13     1514.11     1524.40     37.24 o 
   2   6  13    20674.79    20110.51    127.60 o 
   3   6  13       94.09       87.05     17.36 o 
   4   6  13    25668.40    25208.62    176.86 o 
   5   6  13     1038.05     1014.20     32.55 o 
   6   6  13    28784.39    28224.76    194.93 o 
   7   6  13      410.26      380.56     29.87 o 
   8   6  13    19610.89    19404.40    181.17 o 
   9   6  13       83.26       61.10     26.97 o 
  10   6  13     7408.67     7352.02    137.51 o 
  11   6  13      245.91      194.79     42.70 o 
   1   7  13      443.40      451.02     23.79 o 
   2   7  13      129.98      168.68     19.18 o 
   3   7  13     1693.34     1702.88     35.88 o 
   4   7  13        9.92       26.63     16.71 o 
   5   7  13      297.09      311.71     26.73 o 
   6   7  13       12.64       32.48     21.20 o 
   7   7  13      123.47      141.72     29.04 o 
   8   7  13       84.35       76.97     24.43 o 
   9   7  13      617.77      624.75     39.86 o 
  10   7  13      139.83      127.68     40.12 o 
  11   7  13       79.79       87.34     39.60 o 
   0   8  13     7040.72     6868.33    106.32 o 
   1   8  13      556.65      598.15     25.23 o 
   2   8  13     5781.95     5667.33     60.66 o 
   3   8  13        3.47       -5.63     12.52 o 
   4   8  13     4131.83     4133.71     60.32 o 
   5   8  13       25.43       35.95     21.19 o 
   6   8  13    14082.64    13829.65    135.10 o 
   7   8  13        2.00       24.85     23.16 o 
   8   8  13     9209.15     9577.17    123.94 o 
   9   8  13      516.23      543.76     39.94 o 
  10   8  13     6235.64     6585.52    133.49 o 
  11   8  13      540.49      595.77     58.31 o 
   1   9  13     5424.74     5393.06     72.54 o 
   2   9  13      163.74      158.02     22.59 o 
   3   9  13       27.99      -18.47     17.45 o 
   4   9  13       73.90       56.15     18.74 o 
   5   9  13      832.99      784.96     33.46 o 
   6   9  13     1792.09     1781.46     50.49 o 
   7   9  13     1386.08     1312.03     47.73 o 
   8   9  13     1194.48     1166.10     49.44 o 
   9   9  13       38.08       42.69     26.06 o 
  10   9  13       99.12       87.44     42.17 o 
   0  10  13     1579.73     1674.50     67.53 o 
   1  10  13      477.21      433.85     30.38 o 
   2  10  13      538.88      601.14     30.50 o 
   3  10  13       19.32       10.46     18.67 o 
   4  10  13      725.58      768.84     33.62 o 
   5  10  13      712.68      786.05     34.21 o 
   6  10  13      630.37      647.29     37.38 o 
   7  10  13      149.51      174.09     28.88 o 
   8  10  13      306.71      362.02     37.07 o 
   9  10  13       10.03      -36.10     27.14 o 
  10  10  13       70.95       61.30     37.35 o 
   1  11  13      513.53      516.12     32.36 o 
   2  11  13      224.66      254.77     30.07 o 
   3  11  13      169.42      172.65     24.53 o 
   4  11  13        0.02        2.31     20.60 o 
   5  11  13      243.72      242.32     25.10 o 
   6  11  13       11.32      -19.05     23.62 o 
   7  11  13     1583.17     1532.78     51.99 o 
   8  11  13      181.34      152.50     32.16 o 
   9  11  13      319.40      463.89     41.14 o 
   0  12  13     9994.66     9564.00    156.62 o 
   1  12  13       11.05       -1.30     24.85 o 
   2  12  13     5494.54     5284.22     82.87 o 
   3  12  13      131.47       70.90     22.21 o 
   4  12  13     3531.92     3245.61     64.14 o 
   5  12  13       97.36      132.44     25.02 o 
   6  12  13     5292.40     5214.81     94.47 o 
   7  12  13        3.29       29.18     34.39 o 
   8  12  13     1775.75     1794.67     68.21 o 
   9  12  13       33.37       50.84     30.85 o 
   1  13  13     2469.42     2456.23     55.63 o 
   2  13  13     1170.19     1108.92     47.67 o 
   3  13  13      350.51      341.06     28.51 o 
   4  13  13      194.39      293.09     27.86 o 
   5  13  13      131.82      138.89     24.77 o 
   6  13  13      175.53      195.28     32.81 o 
   7  13  13      685.22      828.70     51.45 o 
   8  13  13      352.84      348.51     42.29 o 
   0  14  13    13217.99    13567.53    178.69 o 
   1  14  13       45.02       44.91     22.88 o 
   2  14  13     9157.26     8948.46    120.08 o 
   3  14  13      163.16      114.87     24.89 o 
   4  14  13    10545.69    10537.71    111.31 o 
   5  14  13      255.99      175.27     26.48 o 
   6  14  13    10240.01    10069.42    137.71 o 
   7  14  13       28.40       40.90     35.11 o 
   8  14  13     6334.18     6807.88    177.23 o 
   1  15  13       15.61        1.47     22.49 o 
   2  15  13      328.77      308.51     29.05 o 
   3  15  13      182.00      238.24     26.98 o 
   4  15  13       11.95        8.83     22.61 o 
   5  15  13       45.14       11.89     29.79 o 
   6  15  13       17.32       40.21     33.46 o 
   7  15  13       50.43       67.23     38.64 o 
   0  16  13    15351.91    15197.08    219.05 o 
   1  16  13      597.55      579.60     34.39 o 
   2  16  13    10822.01    10846.37    122.17 o 
   3  16  13      112.27      128.47     29.31 o 
   4  16  13     8481.14     8490.46    109.04 o 
   5  16  13      947.06      992.60     52.39 o 
   6  16  13    13535.96    13700.44    199.41 o 
   1  17  13       37.08       35.17     27.88 o 
   2  17  13        5.65      -36.42     24.28 o 
   3  17  13      281.47      294.52     36.35 o 
   4  17  13       15.91       48.70     27.75 o 
   5  17  13       61.70       79.37     33.62 o 
   0  18  13     7780.66     7670.11    185.92 o 
   1  18  13       21.52       18.48     33.86 o 
   2  18  13     3471.73     3652.62     87.17 o 
   3  18  13       45.77       19.43     31.56 o 
   0   0  14    33402.44    31996.90    450.40 o 
   1   0  14      752.07      601.06     44.67 o 
   2   0  14    22276.46    20901.92    192.30 o 
   3   0  14     3331.40     3165.69    114.85 o 
   4   0  14    34911.95    33991.34    318.85 o 
   5   0  14      420.52      446.05     37.83 o 
   6   0  14    17937.55    17651.35    182.32 o 
   7   0  14      147.25      184.46     33.20 o 
   8   0  14    18803.08    18761.72    193.68 o 
   9   0  14      154.66      169.48     36.96 o 
  10   0  14    19348.17    19912.22    251.34 o 
  11   0  14      243.75      341.87     65.25 o 
   1   1  14     2021.85     1895.42     43.24 o 
   2   1  14     1101.19     1187.43     34.23 o 
   3   1  14       56.51       86.92     17.55 o 
   4   1  14      743.24      782.70     30.55 o 
   5   1  14      154.07      165.67     20.01 o 
   6   1  14        0.06       11.88     16.27 o 
   7   1  14      369.34      429.11     25.18 o 
   8   1  14      869.86      851.01     29.85 o 
   9   1  14        4.37        7.57     18.59 o 
  10   1  14      343.96      251.03     28.21 o 
  11   1  14      180.10      203.10     34.45 o 
   0   2  14    32962.63    32391.87    321.69 o 
   1   2  14     1375.64     1333.05     37.95 o 
   2   2  14    33622.44    32891.70    212.41 o 
   3   2  14      203.16      168.56     22.04 o 
   4   2  14    17880.57    17461.64    142.27 o 
   5   2  14      116.46      133.09     21.98 o 
   6   2  14    21795.75    21664.19    174.05 o 
   7   2  14     1661.13     1632.62     40.70 o 
   8   2  14    16809.50    17163.54    151.10 o 
   9   2  14     1957.12     1943.85     57.42 o 
  10   2  14    13521.04    13902.34    176.67 o 
  11   2  14        6.66      -36.39     24.26 o 
   1   3  14     4967.83     4819.02     64.08 o 
   2   3  14       93.02      124.10     21.39 o 
   3   3  14        9.96        5.23     20.03 o 
   4   3  14      811.55      854.16     36.94 o 
   5   3  14      339.89      358.47     26.60 o 
   6   3  14      119.52       97.37     21.48 o 
   7   3  14     3946.62     4025.43     65.18 o 
   8   3  14       64.30       77.15     25.60 o 
   9   3  14      372.58      383.63     33.91 o 
  10   3  14      745.92      792.84     48.12 o 
  11   3  14       33.28       65.95     31.10 o 
   0   4  14     7959.19     7808.01    129.13 o 
   1   4  14        0.80       -1.97     17.66 o 
   2   4  14     5962.05     5708.25     75.77 o 
   3   4  14      447.65      429.40     29.76 o 
   4   4  14     6727.81     6699.94     83.98 o 
   5   4  14     1015.31     1074.64     38.78 o 
   6   4  14     1007.47     1020.00     36.26 o 
   7   4  14       48.47       57.53     22.79 o 
   8   4  14     1614.11     1632.44     49.56 o 
   9   4  14      478.65      548.11     37.25 o 
  10   4  14     1899.96     1997.35     67.71 o 
  11   4  14      304.04      323.78     45.83 o 
   1   5  14    10540.23    10398.64    106.99 o 
   2   5  14     2392.52     2495.49     51.42 o 
   3   5  14     1674.49     1666.99     40.06 o 
   4   5  14       25.45       29.07     18.39 o 
   5   5  14     3737.11     3660.76     59.95 o 
   6   5  14        9.77       -9.48     19.08 o 
   7   5  14     7759.74     7638.63     90.79 o 
   8   5  14     1602.44     1573.25     49.35 o 
   9   5  14      176.11      217.57     40.55 o 
  10   5  14      563.78      666.11     58.85 o 
  11   5  14       83.18       95.99     40.24 o 
   0   6  14      782.87      757.74     39.99 o 
   1   6  14       12.15        5.21     16.20 o 
   2   6  14     1416.15     1387.97     35.47 o 
   3   6  14      701.51      748.97     28.34 o 
   4   6  14     1291.87     1313.21     34.88 o 
   5   6  14       32.20       46.69     18.24 o 
   6   6  14      134.54      146.86     20.91 o 
   7   6  14       49.76       47.10     25.72 o 
   8   6  14      319.61      330.74     33.02 o 
   9   6  14       47.06       24.34     25.57 o 
  10   6  14      526.78      637.56     53.47 o 
  11   6  14      199.22      215.83     44.04 o 
   1   7  14     1166.10     1145.26     32.80 o 
   2   7  14       14.40       19.81     15.03 o 
   3   7  14      222.20      231.37     20.92 o 
   4   7  14        7.43       26.99     17.38 o 
   5   7  14     1172.83     1153.89     40.72 o 
   6   7  14      118.57      100.67     24.31 o 
   7   7  14     2943.21     2978.36     70.20 o 
   8   7  14       13.63       10.01     23.16 o 
   9   7  14       29.66      -13.06     25.78 o 
  10   7  14      279.99      317.63     46.95 o 
   0   8  14    16939.60    17045.66    187.30 o 
   1   8  14       40.65       31.06     17.06 o 
   2   8  14     7781.58     7802.12     84.33 o 
   3   8  14      494.81      557.04     30.40 o 
   4   8  14     7015.94     6940.07     85.79 o 
   5   8  14      807.94      729.65     35.88 o 
   6   8  14    10565.60    10454.23    116.90 o 
   7   8  14       60.72       81.32     27.09 o 
   8   8  14     9090.66     9249.66    123.71 o 
   9   8  14      781.07      774.73     44.81 o 
  10   8  14     4289.08     4655.27    115.02 o 
   1   9  14     3483.17     3603.69     61.36 o 
   2   9  14       65.48       91.00     20.56 o 
   3   9  14      224.21      219.93     23.64 o 
   4   9  14        5.07        4.90     18.90 o 
   5   9  14       69.95       80.35     23.78 o 
   6   9  14      523.25      480.80     32.65 o 
   7   9  14     1815.10     1873.67     56.43 o 
   8   9  14      585.20      581.47     41.83 o 
   9   9  14       53.50       14.71     28.49 o 
  10   9  14       85.16      125.04     41.12 o 
   0  10  14    33631.72    33232.64    340.87 o 
   1  10  14     3121.74     3081.58     62.60 o 
   2  10  14    21693.29    20926.42    165.57 o 
   3  10  14      706.31      681.45     31.93 o 
   4  10  14     9334.49     9153.23     96.54 o 
   5  10  14      703.98      679.16     33.90 o 
   6  10  14    14073.59    13704.70    161.35 o 
   7  10  14        8.80       -4.84     23.60 o 
   8  10  14    11088.93    10883.36    164.25 o 
   9  10  14      536.07      602.76     43.81 o 
   1  11  14       55.03       50.47     23.60 o 
   2  11  14        0.00      -32.02     21.34 o 
   3  11  14      972.49      955.72     38.08 o 
   4  11  14      657.55      679.89     34.69 o 
   5  11  14       41.73        0.80     21.88 o 
   6  11  14     1222.08     1200.57     56.82 o 
   7  11  14       25.17       33.58     27.57 o 
   8  11  14       37.92       20.55     29.12 o 
   9  11  14      414.49      450.19     62.13 o 
   0  12  14    17834.72    17230.93    225.07 o 
   1  12  14       37.86       28.74     24.10 o 
   2  12  14     9783.02     9851.84    115.60 o 
   3  12  14       37.75       11.36     22.02 o 
   4  12  14    12393.42    12496.10    139.70 o 
   5  12  14      578.62      645.71     35.27 o 
   6  12  14    11876.38    11952.02    148.09 o 
   7  12  14      255.13      272.97     39.04 o 
   8  12  14     7379.37     7644.41    129.05 o 
   1  13  14     2225.54     2004.61     62.81 o 
   2  13  14        5.99        9.74     22.86 o 
   3  13  14       70.55       61.97     23.31 o 
   4  13  14      719.15      623.58     34.21 o 
   5  13  14      177.29      257.38     29.61 o 
   6  13  14       42.92       49.63     28.76 o 
   7  13  14      915.81     1018.72     55.15 o 
   8  13  14       22.44       72.72     35.08 o 
   0  14  14     2701.80     2658.00     81.97 o 
   1  14  14      336.04      336.39     29.31 o 
   2  14  14     4642.90     4635.28     74.24 o 
   3  14  14       32.79       -3.70     23.74 o 
   4  14  14     3634.83     3787.49     65.56 o 
   5  14  14      398.25      431.33     34.95 o 
   6  14  14     2068.54     2118.26     68.02 o 
   7  14  14      277.02      308.62     45.89 o 
   1  15  14     1123.45     1297.86     44.50 o 
   2  15  14      503.43      478.89     32.16 o 
   3  15  14      195.59      255.30     28.04 o 
   4  15  14        0.31       -5.94     23.71 o 
   5  15  14      863.12      888.90     51.26 o 
   6  15  14        6.69       16.64     33.30 o 
   0  16  14       53.79      -13.19     33.21 o 
   1  16  14      292.19      347.06     32.15 o 
   2  16  14      271.82      293.03     31.46 o 
   3  16  14      100.72       81.69     28.19 o 
   4  16  14       82.81      131.09     29.70 o 
   5  16  14       29.62       21.16     31.42 o 
   1  17  14     1230.37     1414.98     56.23 o 
   2  17  14       11.25       60.73     27.69 o 
   3  17  14      227.74      317.62     34.69 o 
   4  17  14        1.17        4.05     27.71 o 
   0  18  14      746.72      653.55     74.74 o 
   1  18  14      161.79      178.35     39.68 o 
   1   1  15    16631.13    16107.52    144.73 o 
   2   1  15     1102.64     1045.85     39.48 o 
   3   1  15    17207.32    16194.13    159.34 o 
   4   1  15      960.75      971.87     48.35 o 
   5   1  15    12528.17    11777.86    146.00 o 
   6   1  15      431.22      403.81     32.50 o 
   7   1  15     7923.60     7918.81    108.19 o 
   8   1  15      109.94      155.70     28.42 o 
   9   1  15     7857.96     7803.21    134.83 o 
  10   1  15       94.95       69.17     42.68 o 
  11   1  15     5678.70     5746.77    148.55 o 
   0   2  15       78.31      169.87     34.77 o 
   1   2  15      591.08      632.39     33.49 o 
   2   2  15     5715.39     5624.67     80.77 o 
   3   2  15      386.41      433.52     34.31 o 
   4   2  15     6111.77     6354.74    119.51 o 
   5   2  15     1282.49     1165.76     43.10 o 
   6   2  15     2713.45     2666.69     61.76 o 
   7   2  15      218.95      257.07     28.16 o 
   8   2  15     1929.33     1987.96     58.06 o 
   9   2  15      308.32      369.60     47.72 o 
  10   2  15     4047.56     4296.58    123.72 o 
  11   2  15      690.64      778.47     57.30 o 
   1   3  15     9465.34     9685.71     95.80 o 
   2   3  15       44.11       58.54     21.88 o 
   3   3  15    20274.92    19511.17    188.25 o 
   4   3  15     2072.19     1892.65     51.31 o 
   5   3  15     7557.03     7454.61     90.51 o 
   6   3  15      650.04      623.76     31.10 o 
   7   3  15     3448.26     3369.91     64.50 o 
   8   3  15        9.88       36.31     23.35 o 
   9   3  15     3149.04     3347.75    140.37 o 
  10   3  15       12.57       24.85     33.12 o 
  11   3  15      860.79      876.79     60.85 o 
   0   4  15     1818.78     1826.39     68.89 o 
   1   4  15      341.41      405.68     26.62 o 
   2   4  15    11515.94    11383.17    132.96 o 
   3   4  15     1192.52     1276.07     43.28 o 
   4   4  15    24268.53    23384.17    183.65 o 
   5   4  15      533.89      505.15     31.27 o 
   6   4  15     5318.66     5407.50     74.61 o 
   7   4  15       74.24       45.10     21.41 o 
   8   4  15     9991.71     9870.47    116.07 o 
   9   4  15        0.54       11.88     25.10 o 
  10   4  15     8562.56     8902.82    186.74 o 
  11   4  15      329.77      309.13     53.52 o 
   1   5  15        3.01       20.37     19.20 o 
   2   5  15      578.54      490.02     30.27 o 
   3   5  15       70.84       32.64     18.95 o 
   4   5  15      403.59      420.66     27.58 o 
   5   5  15      127.34       80.41     21.50 o 
   6   5  15      474.69      422.68     34.23 o 
   7   5  15        4.33        6.01     21.75 o 
   8   5  15      483.84      498.73     37.03 o 
   9   5  15        1.56        2.43     27.85 o 
  10   5  15       24.68      -12.47     32.86 o 
   0   6  15     4555.14     4420.64     88.32 o 
   1   6  15     1502.16     1495.72     39.25 o 
   2   6  15    16067.75    15816.07    126.18 o 
   3   6  15        4.34        8.74     17.82 o 
   4   6  15     9374.07     9284.41     88.34 o 
   5   6  15      973.28      957.35     33.78 o 
   6   6  15     7113.65     6914.10     92.75 o 
   7   6  15      268.86      222.77     31.09 o 
   8   6  15     6528.74     6439.35     94.81 o 
   9   6  15      172.24      147.79     33.76 o 
  10   6  15     6900.79     7446.83    192.42 o 
   1   7  15      918.79      967.13     31.90 o 
   2   7  15      337.57      320.55     23.12 o 
   3   7  15     4834.74     4764.65     61.99 o 
   4   7  15      289.97      318.78     27.57 o 
   5   7  15     3487.96     3424.72     65.83 o 
   6   7  15      647.19      684.71     36.57 o 
   7   7  15      517.86      588.56     39.94 o 
   8   7  15       62.37       67.45     26.07 o 
   9   7  15     2180.85     2232.16     65.48 o 
  10   7  15      106.08       71.44     37.55 o 
   0   8  15     1574.67     1598.00     58.91 o 
   1   8  15        1.30       -3.42     16.73 o 
   2   8  15     5262.98     5111.69     69.43 o 
   3   8  15      474.13      444.99     29.51 o 
   4   8  15     9584.43     9380.28    103.35 o 
   5   8  15     1658.62     1690.77     53.53 o 
   6   8  15     1548.10     1568.25     49.60 o 
   7   8  15      176.04      187.47     31.57 o 
   8   8  15     4641.82     4514.34     84.02 o 
   9   8  15      195.03      180.69     33.14 o 
  10   8  15     2991.43     3045.63     96.93 o 
   1   9  15     6128.16     5882.60     79.48 o 
   2   9  15      788.99      726.48     32.34 o 
   3   9  15    17425.84    16715.04    136.91 o 
   4   9  15     1036.22     1095.94     40.38 o 
   5   9  15     8435.35     8225.88    104.66 o 
   6   9  15      615.71      651.72     37.09 o 
   7   9  15     2476.64     2595.98     67.58 o 
   8   9  15       11.63      -11.29     27.07 o 
   9   9  15     4149.70     4481.88     90.73 o 
   0  10  15      173.01      264.93     65.11 o 
   1  10  15      196.86      141.43     26.03 o 
   2  10  15      410.13      349.70     29.01 o 
   3  10  15        2.70       23.29     21.67 o 
   4  10  15      284.10      238.61     26.09 o 
   5  10  15      594.13      630.49     37.10 o 
   6  10  15       48.92       92.25     27.05 o 
   7  10  15        9.06        0.25     25.04 o 
   8  10  15       97.57      118.56     32.50 o 
   9  10  15       63.41      107.45     32.93 o 
   1  11  15    10699.13    10565.68    120.94 o 
   2  11  15      383.02      344.17     31.25 o 
   3  11  15    15096.54    14863.09    139.24 o 
   4  11  15     2281.88     2192.66     55.08 o 
   5  11  15     6062.11     6261.17     87.53 o 
   6  11  15     1642.22     1564.69     58.39 o 
   7  11  15     3607.97     3734.67    114.86 o 
   8  11  15       52.93       53.75     31.03 o 
   0  12  15     3136.98     2981.94     94.90 o 
   1  12  15       97.98       60.83     28.51 o 
   2  12  15     2451.47     2362.55     56.95 o 
   3  12  15       60.27       54.57     24.48 o 
   4  12  15     1452.22     1491.93     45.38 o 
   5  12  15      358.09      370.14     31.52 o 
   6  12  15     1604.82     1686.85     61.06 o 
   7  12  15        5.65       -5.82     28.35 o 
   8  12  15      619.18      624.94     62.91 o 
   1  13  15     4233.78     4132.02     77.46 o 
   2  13  15      128.04       84.08     24.72 o 
   3  13  15     7179.20     6951.11     90.32 o 
   4  13  15      520.86      486.04     33.14 o 
   5  13  15     3498.56     3445.23     69.62 o 
   6  13  15        0.89       -2.36     32.63 o 
   7  13  15     1358.06     1304.65     58.44 o 
   0  14  15     2149.03     2216.60     77.26 o 
   1  14  15      951.83      983.35     40.69 o 
   2  14  15     5580.54     5617.94     79.31 o 
   3  14  15      236.39      263.80     28.64 o 
   4  14  15     6544.83     6564.06     86.00 o 
   5  14  15        7.71       62.56     29.91 o 
   6  14  15     2715.16     2703.71     76.66 o 
   1  15  15       83.89       80.12     25.65 o 
   2  15  15       22.80       -2.37     24.09 o 
   3  15  15     1685.01     1623.90     47.47 o 
   4  15  15      330.65      246.93     31.32 o 
   5  15  15      377.73      441.67     58.10 o 
   0  16  15     1508.22     1425.83     69.69 o 
   1  16  15       81.88       60.49     25.66 o 
   2  16  15     5646.11     5730.01     83.24 o 
   3  16  15       31.38       15.71     26.88 o 
   4  16  15     7256.36     7622.84    106.81 o 
   1  17  15       27.63      -19.29     27.77 o 
   2  17  15      151.72      145.38     31.15 o 
   0   0  16    17335.94    17503.74    312.13 o 
   1   0  16        5.47       46.89     31.81 o 
   2   0  16     6157.38     6110.77    171.71 o 
   3   0  16      371.20      285.05     47.86 o 
   4   0  16     1665.60     1733.20    139.42 o 
   5   0  16        2.02       22.68     36.32 o 
   6   0  16     6805.67     6467.05    156.08 o 
   7   0  16     1857.26     1844.48     93.23 o 
   8   0  16       59.30      135.93     47.79 o 
   9   0  16       70.81       95.86    118.15 o 
  10   0  16      293.93      410.47     80.30 o 
   1   1  16     1685.54     1601.71     67.74 o 
   2   1  16      291.24      291.50     28.51 o 
   3   1  16      294.96      310.20     35.55 o 
   4   1  16      360.30      352.57     34.87 o 
   5   1  16     2949.54     3061.90     75.53 o 
   6   1  16      425.09      460.54     52.12 o 
   7   1  16     1099.44     1179.72     54.87 o 
   8   1  16      204.59      181.98     36.30 o 
   9   1  16      591.22      681.72     61.58 o 
  10   1  16       21.10       46.68     42.49 o 
   0   2  16    16207.45    15803.43    206.30 o 
   1   2  16      293.42      364.47     29.97 o 
   2   2  16     2143.71     2145.92     54.35 o 
   3   2  16      107.52      164.83     26.86 o 
   4   2  16     1128.83     1148.36     50.37 o 
   5   2  16      119.11      193.19     31.83 o 
   6   2  16     5822.31     5829.98    105.35 o 
   7   2  16     1269.53     1262.73     50.30 o 
   8   2  16     3196.21     3356.41     82.61 o 
   9   2  16      132.38      185.15     47.54 o 
  10   2  16       35.83       19.68     42.07 o 
   1   3  16    23029.95    22536.95    183.87 o 
   2   3  16     1690.48     1761.83     54.16 o 
   3   3  16    19101.44    18169.20    175.32 o 
   4   3  16     1435.85     1498.64     55.16 o 
   5   3  16    10500.85    10411.93    139.75 o 
   6   3  16      341.57      274.33     32.02 o 
   7   3  16    10900.69    10636.30    134.08 o 
   8   3  16      977.82     1000.86     51.97 o 
   9   3  16     9630.27     9667.94    182.32 o 
  10   3  16      102.26       20.74     42.78 o 
   0   4  16     9275.02     9118.07    149.96 o 
   1   4  16      634.86      573.26     47.76 o 
   2   4  16      535.65      565.65     36.21 o 
   3   4  16      104.35       90.29     28.67 o 
   4   4  16      214.65      232.07     32.40 o 
   5   4  16      145.67      106.04     27.38 o 
   6   4  16     2456.27     2443.19     58.30 o 
   7   4  16      203.06      234.70     32.75 o 
   8   4  16      290.75      251.37     43.86 o 
   9   4  16       90.26      -19.04     35.26 o 
  10   4  16       18.21        1.12     50.29 o 
   1   5  16    32529.91    31975.24    216.57 o 
   2   5  16     1355.85     1381.28     96.44 o 
   3   5  16    20452.62    19905.42    170.46 o 
   4   5  16       35.57       46.09     21.96 o 
   5   5  16    24117.63    23287.52    203.91 o 
   6   5  16       94.89       71.84     20.82 o 
   7   5  16    16321.00    16145.67    182.04 o 
   8   5  16     1130.90     1163.48     55.31 o 
   9   5  16    12235.85    12299.05    177.98 o 
  10   5  16      153.36      121.06     45.63 o 
   0   6  16       27.14       -8.29     23.69 o 
   1   6  16      350.54      343.67     26.19 o 
   2   6  16        0.32       -1.35     17.81 o 
   3   6  16      453.51      465.24     29.46 o 
   4   6  16       16.84       48.46     20.01 o 
   5   6  16      184.93      209.37     25.62 o 
   6   6  16       64.37       89.61     24.49 o 
   7   6  16      165.31      179.93     30.27 o 
   8   6  16        1.22      -18.62     24.95 o 
   9   6  16       83.14      109.92     36.97 o 
  10   6  16       82.99       75.40     43.66 o 
   1   7  16    22243.92    21938.93    169.13 o 
   2   7  16        3.14       -8.53     17.35 o 
   3   7  16    22366.38    21780.10    194.40 o 
   4   7  16     1323.27     1211.32     41.37 o 
   5   7  16    17321.79    16837.95    170.15 o 
   6   7  16      225.07      264.75     29.29 o 
   7   7  16     6866.56     6975.07    109.30 o 
   8   7  16      126.84      109.73     28.66 o 
   9   7  16     4174.42     4405.27     98.99 o 
   0   8  16     4970.14     4939.15    122.32 o 
   1   8  16      746.17      714.35     34.55 o 
   2   8  16      347.93      400.43     29.20 o 
   3   8  16      104.38      105.58     26.23 o 
   4   8  16       40.75        2.00     21.15 o 
   5   8  16      214.60      156.93     27.13 o 
   6   8  16     2432.30     2403.67     69.54 o 
   7   8  16       80.57       85.21     29.29 o 
   8   8  16      448.34      456.03     35.15 o 
   9   8  16      141.60      152.59     38.60 o 
   1   9  16     8178.65     7776.86    101.48 o 
   2   9  16     1146.49     1116.03     38.64 o 
   3   9  16     3571.14     3704.34     66.78 o 
   4   9  16      472.25      418.24     31.22 o 
   5   9  16     2572.29     2526.81     61.70 o 
   6   9  16       14.34       35.98     26.67 o 
   7   9  16     2310.59     2432.01     85.27 o 
   8   9  16     1531.01     1414.13     54.54 o 
   9   9  16     2417.10     2637.82     73.86 o 
   0  10  16     7165.57     7304.52    141.13 o 
   1  10  16      166.69      163.48     28.21 o 
   2  10  16     2097.87     1981.09     51.74 o 
   3  10  16      232.13      224.09     34.60 o 
   4  10  16     1415.88     1332.78     48.23 o 
   5  10  16      132.10      176.09     28.91 o 
   6  10  16     1696.54     1737.46     60.62 o 
   7  10  16      252.64      290.04     35.04 o 
   8  10  16     1258.74     1388.25     58.74 o 
   1  11  16      125.70      166.14     28.72 o 
   2  11  16       17.11       62.36     24.08 o 
   3  11  16       11.26        3.02     22.37 o 
   4  11  16       44.61       36.53     23.35 o 
   5  11  16       89.73       61.20     27.72 o 
   6  11  16        2.02      -15.87     27.24 o 
   7  11  16      374.77      438.85     41.13 o 
   8  11  16       27.00       16.02     33.75 o 
   0  12  16     5561.42     5558.87    127.25 o 
   1  12  16        1.16       -2.09     23.79 o 
   2  12  16      954.42      961.39     41.18 o 
   3  12  16        3.57       11.90     23.53 o 
   4  12  16      317.65      402.23     32.82 o 
   5  12  16        5.56       -8.42     25.01 o 
   6  12  16     3531.35     3565.63     84.36 o 
   7  12  16       27.17       -9.24     29.91 o 
   1  13  16    11188.49    11149.07    131.51 o 
   2  13  16       96.03       85.86     25.46 o 
   3  13  16     5078.80     5221.32     80.25 o 
   4  13  16      122.81      121.74     27.45 o 
   5  13  16     4003.80     4075.69     76.84 o 
   6  13  16      152.10      137.87     34.28 o 
   0  14  16     2738.29     2784.03     94.83 o 
   1  14  16        0.00      -12.83     24.15 o 
   2  14  16      604.42      532.95     34.56 o 
   3  14  16      396.14      403.27     32.74 o 
   4  14  16      192.13      162.45     28.48 o 
   5  14  16        8.77       12.97     29.19 o 
   6  14  16      588.44      624.83     47.14 o 
   1  15  16     5385.61     5495.15     85.14 o 
   2  15  16     1062.58     1023.04     41.74 o 
   3  15  16     5893.33     6239.07     87.13 o 
   4  15  16      233.18      306.01     32.62 o 
   0  16  16     1042.40     1127.33     70.66 o 
   1  16  16       73.25       59.71     26.76 o 
   2  16  16      320.07      257.32     30.77 o 
   3  16  16        1.01        1.94     25.06 o 
   1   1  17    23085.30    22420.26    187.54 o 
   2   1  17       64.51      114.98     25.31 o 
   3   1  17    20240.04    19227.08    205.03 o 
   4   1  17      726.49      716.57     43.72 o 
   5   1  17    16909.40    16609.84    188.79 o 
   6   1  17        1.00       -1.32     27.59 o 
   7   1  17    16560.49    16635.05    197.38 o 
   8   1  17      274.55      241.18     34.35 o 
   9   1  17     8178.98     8360.41    172.92 o 
  10   1  17       25.73      -16.64     41.92 o 
   0   2  17     1001.62      969.72     56.65 o 
   1   2  17      742.54      852.55     38.62 o 
   2   2  17      164.28      160.56     27.26 o 
   3   2  17      180.08      199.68     39.42 o 
   4   2  17      489.91      498.80     42.83 o 
   5   2  17      539.10      567.27     42.25 o 
   6   2  17      635.51      678.60     45.63 o 
   7   2  17      283.74      226.41     33.84 o 
   8   2  17      914.54     1036.49     53.99 o 
   9   2  17      128.32      290.77    108.76 o 
  10   2  17       58.98       45.31     43.98 o 
   1   3  17    11353.16    11193.08    122.08 o 
   2   3  17      440.42      422.78     34.73 o 
   3   3  17     5823.43     5746.48     98.30 o 
   4   3  17      246.64      221.51     33.14 o 
   5   3  17     8113.67     7767.26    122.51 o 
   6   3  17      947.75      825.01     44.05 o 
   7   3  17    10687.07    10262.90    134.84 o 
   8   3  17      559.95      612.42     46.57 o 
   9   3  17     4169.27     4113.39    140.61 o 
  10   3  17        0.76      -32.30     47.83 o 
   0   4  17     1051.94      983.54     58.00 o 
   1   4  17       40.68        1.49     24.02 o 
   2   4  17      389.61      416.04     37.16 o 
   3   4  17       64.30       48.41     30.73 o 
   4   4  17      169.84      145.32     31.40 o 
   5   4  17       37.91       50.23     25.92 o 
   6   4  17     1077.85     1102.23     48.85 o 
   7   4  17     1594.67     1643.48     57.72 o 
   8   4  17       65.28       50.25     30.65 o 
   9   4  17      713.43      814.88     66.01 o 
  10   4  17       58.63       74.54     55.48 o 
   1   5  17        0.85      -27.58     22.31 o 
   2   5  17      439.66      541.43     51.00 o 
   3   5  17        2.61        1.02     33.30 o 
   4   5  17      595.53      523.97     33.69 o 
   5   5  17       10.48       39.18     23.22 o 
   6   5  17       97.17      104.53     25.23 o 
   7   5  17       61.48       94.20     38.78 o 
   8   5  17      222.22      226.51     50.34 o 
   9   5  17       19.76       55.46     41.51 o 
   0   6  17      474.91      505.45     41.12 o 
   1   6  17      173.40      244.39     30.21 o 
   2   6  17     1917.04     1975.87     53.63 o 
   3   6  17        0.81       27.01     26.64 o 
   4   6  17       53.67       66.37     24.33 o 
   5   6  17       10.70      -17.43     25.15 o 
   6   6  17      559.71      554.44     42.21 o 
   7   6  17      218.32      235.83     41.85 o 
   8   6  17      246.09      243.99     44.06 o 
   9   6  17     1483.59     1664.83     84.88 o 
   1   7  17     3077.87     3158.34     59.40 o 
   2   7  17       15.76       45.37     22.03 o 
   3   7  17     2501.98     2419.13     60.42 o 
   4   7  17      766.84      778.90     40.15 o 
   5   7  17     4483.53     4311.48     84.54 o 
   6   7  17      161.47       98.06     28.77 o 
   7   7  17     5571.30     5704.97    124.77 o 
   8   7  17       32.49       66.87     36.19 o 
   9   7  17     1746.34     2067.63     94.67 o 
   0   8  17     1305.88     1243.60     64.30 o 
   1   8  17      543.57      514.31     34.83 o 
   2   8  17       97.24       74.43     18.24 o 
   3   8  17      920.27      879.41     44.10 o 
   4   8  17       38.04       63.65     23.75 o 
   5   8  17      870.92      877.27     41.93 o 
   6   8  17      134.83      136.35     30.26 o 
   7   8  17       50.53       51.61     33.28 o 
   8   8  17       24.85        8.31     29.89 o 
   9   8  17        9.03       50.28     37.66 o 
   1   9  17    19114.26    18763.51    172.37 o 
   2   9  17      638.95      619.92     39.15 o 
   3   9  17    13800.28    13293.32    140.42 o 
   4   9  17      378.54      295.29     30.06 o 
   5   9  17    13478.71    13403.94    143.24 o 
   6   9  17        0.03      -13.32     26.82 o 
   7   9  17    11621.29    11908.34    157.79 o 
   8   9  17     1020.20     1044.02     55.33 o 
   0  10  17       32.00      -34.49     32.88 o 
   1  10  17      418.23      399.60     34.35 o 
   2  10  17       71.96       58.94     24.08 o 
   3  10  17      144.82      123.70     28.81 o 
   4  10  17      188.06      161.27     28.91 o 
   5  10  17      169.55      222.56     33.48 o 
   6  10  17       17.08       -8.21     27.52 o 
   7  10  17      203.48      216.10     34.70 o 
   8  10  17       16.34       -8.11     28.63 o 
   1  11  17    16611.43    16825.00    165.57 o 
   2  11  17      181.00      203.45     28.65 o 
   3  11  17    11086.18    10801.38    120.69 o 
   4  11  17      158.90      161.93     33.56 o 
   5  11  17     9226.39     9428.84    129.98 o 
   6  11  17       13.71       39.56     30.87 o 
   7  11  17    11929.33    12351.27    171.79 o 
   0  12  17      105.01      105.79     38.88 o 
   1  12  17       12.35      -15.57     32.61 o 
   2  12  17       49.02       72.07     24.93 o 
   3  12  17      121.91      156.22     27.82 o 
   4  12  17       15.37       16.54     24.79 o 
   5  12  17       18.44       32.54     27.89 o 
   6  12  17       94.54       84.62     33.40 o 
   1  13  17     8842.14     8606.89    116.70 o 
   2  13  17       22.18       25.12     25.28 o 
   3  13  17     2621.37     2671.05     64.25 o 
   4  13  17      165.82      203.55     29.41 o 
   5  13  17     4818.06     4835.37    100.08 o 
   6  13  17       22.15       -2.30     31.39 o 
   0  14  17     1179.04     1019.10     66.40 o 
   1  14  17       17.80       11.38     26.48 o 
   2  14  17      190.98      160.85     28.51 o 
   3  14  17        7.16      -34.45     22.96 o 
   4  14  17        3.77        4.54     26.01 o 
   5  14  17      398.32      343.01     41.22 o 
   1  15  17      492.40      545.85     37.03 o 
   2  15  17       43.56       17.24     24.54 o 
   3  15  17      194.28      256.93     31.36 o 
   0   0  18     3426.05     3441.96    151.12 o 
   1   0  18        6.85       37.63     33.57 o 
   2   0  18     5453.44     5493.55    122.42 o 
   3   0  18       24.30       26.18     37.90 o 
   4   0  18     3047.16     3036.98    111.59 o 
   5   0  18      470.00      602.39     99.18 o 
   6   0  18     5302.47     5346.78    151.99 o 
   7   0  18      425.89      381.01     59.70 o 
   8   0  18     7155.02     6976.57    195.72 o 
   9   0  18      255.35      178.90    171.53 o 
   1   1  18      812.14      962.13     41.70 o 
   2   1  18      881.47      974.16     42.15 o 
   3   1  18     1665.87     1640.90     55.63 o 
   4   1  18        0.75       26.46     27.40 o 
   5   1  18      453.02      477.29     41.70 o 
   6   1  18      143.86      128.61     34.24 o 
   7   1  18      612.46      640.23     53.05 o 
   8   1  18      255.76      192.60     35.73 o 
   9   1  18      898.20     1122.41     76.00 o 
   0   2  18     9449.89     9578.50    163.05 o 
   1   2  18       75.85      131.54     26.54 o 
   2   2  18     1658.54     1608.14     67.88 o 
   3   2  18      262.46      227.52     32.15 o 
   4   2  18     2628.17     2567.76     72.78 o 
   5   2  18      843.59      863.88     50.67 o 
   6   2  18     6370.65     6265.18    115.07 o 
   7   2  18      226.61      230.87     34.02 o 
   8   2  18     4617.33     4345.92     91.76 o 
   9   2  18       58.87       96.90     45.86 o 
   1   3  18     9377.70     9268.19    130.34 o 
   2   3  18      178.73      199.96     34.05 o 
   3   3  18    15965.89    15786.99    169.13 o 
   4   3  18        1.40        4.28     27.43 o 
   5   3  18     7571.96     7319.02    121.63 o 
   6   3  18       67.62       75.55     29.09 o 
   7   3  18     1665.81     1860.21     63.11 o 
   8   3  18      396.98      397.75     46.82 o 
   9   3  18     6945.86     7314.80    164.86 o 
   0   4  18       58.39       38.21     69.00 o 
   1   4  18      555.18      571.74     35.77 o 
   2   4  18       54.20       94.29     31.27 o 
   3   4  18     1085.61     1038.42     78.61 o 
   4   4  18      398.40      407.96     39.44 o 
   5   4  18      287.43      273.33     33.58 o 
   6   4  18      500.78      544.35     40.70 o 
   7   4  18       29.19       32.00     27.98 o 
   8   4  18      305.68      405.76     48.90 o 
   9   4  18        0.27      -31.44     38.81 o 
   1   5  18     8079.04     7912.57    111.93 o 
   2   5  18      678.35      725.51     43.26 o 
   3   5  18    13842.31    13817.01    183.22 o 
   4   5  18      179.97      221.53     31.43 o 
   5   5  18    10246.54    10119.45    131.27 o 
   6   5  18      290.20      177.13     40.35 o 
   7   5  18     9185.04     9233.00    180.68 o 
   8   5  18      502.30      408.85     49.61 o 
   9   5  18    12477.29    13205.14    224.92 o 
   0   6  18        4.65      -19.38     31.78 o 
   1   6  18      132.00      101.89     24.79 o 
   2   6  18       57.35       76.19     24.06 o 
   3   6  18      142.92      134.17     32.16 o 
   4   6  18       55.71       63.81     31.14 o 
   5   6  18      657.50      595.60     44.06 o 
   6   6  18       81.24       43.38     30.69 o 
   7   6  18      141.62      207.74     42.34 o 
   8   6  18      400.19      412.60     54.51 o 
   9   6  18      137.30       20.60     83.18 o 
   1   7  18     6703.14     6716.07     89.12 o 
   2   7  18      585.23      624.51     40.19 o 
   3   7  18    15645.25    15121.34    165.71 o 
   4   7  18        0.03       -4.61     26.51 o 
   5   7  18     8207.12     8213.33    129.49 o 
   6   7  18        4.22      -40.66     27.11 o 
   7   7  18     2720.70     2853.34     94.81 o 
   8   7  18        7.65        1.57     37.48 o 
   0   8  18     3945.50     3933.23    158.64 o 
   1   8  18      279.31      301.60     34.48 o 
   2   8  18     5479.12     5255.31     94.63 o 
   3   8  18        0.79      -34.14     22.76 o 
   4   8  18     3365.12     3259.39     71.30 o 
   5   8  18      471.70      498.56     39.49 o 
   6   8  18     4113.40     4140.38     97.85 o 
   7   8  18        2.81      -16.36     36.08 o 
   8   8  18     2357.47     2569.60     94.43 o 
   1   9  18     1050.23     1122.73     49.80 o 
   2   9  18      290.67      283.68     38.04 o 
   3   9  18     4929.93     4998.68    128.32 o 
   4   9  18       32.88       -2.24     24.40 o 
   5   9  18     2224.55     2381.02     68.85 o 
   6   9  18       22.45       22.20     31.57 o 
   7   9  18      760.02      834.08     54.30 o 
   0  10  18     5542.53     5485.90    185.47 o 
   1  10  18      104.01      128.12     27.50 o 
   2  10  18     2817.71     2792.75     72.86 o 
   3  10  18       10.74        4.60     27.16 o 
   4  10  18     4120.95     4349.37     89.38 o 
   5  10  18      432.21      542.69     46.14 o 
   6  10  18     1545.04     1520.02     73.72 o 
   7  10  18      487.23      541.30     58.25 o 
   1  11  18       38.27       25.31     26.40 o 
   2  11  18       47.51       98.23     25.92 o 
   3  11  18       34.89       57.90     27.35 o 
   4  11  18       19.05       18.11     25.90 o 
   5  11  18      160.85      163.35     37.36 o 
   6  11  18      147.37      111.55     41.80 o 
   0  12  18     1659.24     1583.52     79.04 o 
   1  12  18      352.21      313.93     34.54 o 
   2  12  18     2004.92     2057.66     57.19 o 
   3  12  18       45.82        2.55     25.08 o 
   4  12  18     1571.70     1627.74     57.10 o 
   5  12  18     1522.51     1479.38     56.08 o 
   1  13  18     3007.27     3062.57     73.44 o 
   2  13  18      485.42      493.23     36.82 o 
   3  13  18     2086.87     2204.61     60.45 o 
   4  13  18       88.10       51.42     28.43 o 
   5  13  18      752.85      751.25     50.96 o 
   0  14  18     1267.46     1243.51     73.53 o 
   1  14  18      727.90      769.30     52.22 o 
   2  14  18      117.42       86.51     27.29 o 
   3  14  18       82.39      121.89     28.24 o 
   1  15  18     2367.11     2327.31     61.87 o 
   1   1  19     2686.73     2673.67     64.46 o 
   2   1  19     2296.04     2381.57    124.77 o 
   3   1  19      848.94      884.91     47.20 o 
   4   1  19      327.38      305.80     38.21 o 
   5   1  19     2791.72     2876.31     80.13 o 
   6   1  19      327.65      332.54     41.04 o 
   7   1  19     2489.67     2593.49    123.64 o 
   8   1  19      281.80      289.09     38.71 o 
   9   1  19      696.24      734.85     68.60 o 
   0   2  19     6937.07     7080.86    209.24 o 
   1   2  19      363.52      373.74     32.62 o 
   2   2  19    10276.35    10037.30    122.37 o 
   3   2  19     1137.29      971.30     48.04 o 
   4   2  19     7115.47     6760.71    117.43 o 
   5   2  19       41.79       -6.94     28.83 o 
   6   2  19     1802.63     1815.82     77.94 o 
   7   2  19        0.10       10.68     28.87 o 
   8   2  19     2830.13     2980.61     79.89 o 
   9   2  19       45.30       18.84     43.95 o 
   1   3  19     1029.61     1067.55     45.50 o 
   2   3  19     1887.05     1920.77     65.72 o 
   3   3  19      155.94      105.78     31.11 o 
   4   3  19      412.08      408.87     40.25 o 
   5   3  19      622.62      728.28     48.95 o 
   6   3  19      161.62      171.34     43.57 o 
   7   3  19     1826.12     1793.34     64.13 o 
   8   3  19      100.30       71.38     35.95 o 
   9   3  19      682.80      748.84     84.11 o 
   0   4  19     6108.09     6258.77    132.27 o 
   1   4  19      327.35      326.71     55.53 o 
   2   4  19    12016.15    12008.61    144.94 o 
   3   4  19      183.74      166.68     37.59 o 
   4   4  19    12500.74    12100.50    161.46 o 
   5   4  19      102.03       72.86     28.93 o 
   6   4  19     7062.67     6998.57    113.87 o 
   7   4  19      774.26      857.50     53.57 o 
   8   4  19     5012.35     5354.17    127.72 o 
   1   5  19      382.71      343.30     36.69 o 
   2   5  19       41.91      101.14     31.36 o 
   3   5  19       33.68       19.64     27.70 o 
   4   5  19       14.30       35.16     27.46 o 
   5   5  19      142.32      137.51     50.09 o 
   6   5  19       27.09       10.34     35.24 o 
   7   5  19       19.12      -27.72     33.24 o 
   8   5  19       42.53       -6.54     43.13 o 
   0   6  19     8075.59     7787.63    150.46 o 
   1   6  19       29.34       -0.88     33.46 o 
   2   6  19    18945.91    18265.58    185.47 o 
   3   6  19        3.94       27.64     30.99 o 
   4   6  19    20491.11    19785.07    221.23 o 
   5   6  19     1451.13     1440.73     62.17 o 
   6   6  19     6224.95     6316.11    117.47 o 
   7   6  19      201.15      186.75     43.45 o 
   8   6  19     6484.39     6553.81    143.17 o 
   1   7  19      979.87      928.66     46.39 o 
   2   7  19       87.52      112.83     30.28 o 
   3   7  19     1313.45     1309.51     54.11 o 
   4   7  19       19.94       -2.10     33.12 o 
   5   7  19     1916.77     1877.31     93.12 o 
   6   7  19      231.53      258.39     39.21 o 
   7   7  19      690.77      732.49     59.43 o 
   8   7  19      115.47      123.05     43.58 o 
   0   8  19     3707.66     3564.60    153.34 o 
   1   8  19      440.79      448.85     46.02 o 
   2   8  19     9431.58     9532.77    142.09 o 
   3   8  19       19.99       20.93     27.86 o 
   4   8  19     7267.02     7291.70    115.93 o 
   5   8  19       31.26       11.05     30.68 o 
   6   8  19     1530.95     1615.11     76.52 o 
   7   8  19       17.75      -12.73     36.09 o 
   1   9  19     1114.09     1261.08     81.40 o 
   2   9  19      182.54      155.01     32.56 o 
   3   9  19      260.58      254.80     36.31 o 
   4   9  19        1.16      -21.33     27.18 o 
   5   9  19     1874.58     1990.78     65.19 o 
   6   9  19        0.39       -5.72     37.10 o 
   7   9  19     3369.36     3679.23    136.15 o 
   0  10  19      218.31      211.27     47.09 o 
   1  10  19        1.05       33.89     27.35 o 
   2  10  19      183.26      152.35     31.82 o 
   3  10  19       46.17      -35.44     26.46 o 
   4  10  19       79.24      133.53     39.49 o 
   5  10  19      370.11      387.48     43.76 o 
   6  10  19        0.91       17.54     37.69 o 
   1  11  19     4240.64     4354.89     85.39 o 
   2  11  19      382.33      398.10     39.79 o 
   3  11  19      545.90      538.77     43.73 o 
   4  11  19      150.57      172.01     35.59 o 
   5  11  19     2232.32     2306.39     77.66 o 
   0  12  19      807.23      713.23     61.77 o 
   1  12  19       28.48       24.60     27.55 o 
   2  12  19     1305.22     1349.96     55.66 o 
   3  12  19       12.44       14.68     32.20 o 
   4  12  19     1986.05     1920.76     76.98 o 
   1  13  19      558.63      532.12     40.77 o 
   2  13  19      382.52      408.76     38.86 o 
   3  13  19      226.45      217.36     37.68 o 
   0  14  19     1557.33     1659.93     85.46 o 
   1  14  19       57.19       71.62     29.28 o 
   0   0  20    57492.32    57120.27    770.65 o 
   1   0  20       17.72      -59.37     48.92 o 
   2   0  20    26278.65    25869.35    312.45 o 
   3   0  20      578.00      543.52     74.41 o 
   4   0  20    10975.57    10898.43    220.27 o 
   5   0  20       11.45       35.92     48.70 o 
   6   0  20    18944.15    19106.11    318.45 o 
   7   0  20      167.25      151.43     56.84 o 
   8   0  20    16964.87    16911.23    308.01 o 
   1   1  20      317.02      382.25     34.73 o 
   2   1  20      391.82      408.22     35.52 o 
   3   1  20        0.20      -24.88     29.26 o 
   4   1  20        0.06       45.74     38.09 o 
   5   1  20       13.50       28.36     30.59 o 
   6   1  20      470.55      514.92     47.32 o 
   7   1  20        0.24        2.28     32.47 o 
   8   1  20      135.77      110.10     35.19 o 
   0   2  20    21739.13    21622.44    276.52 o 
   1   2  20      233.91      249.20     55.87 o 
   2   2  20     7476.35     7591.92    107.77 o 
   3   2  20       89.25      123.45     33.78 o 
   4   2  20     6758.77     6713.03    120.59 o 
   5   2  20       55.81       39.63     30.71 o 
   6   2  20    19166.22    18771.18    222.47 o 
   7   2  20      175.14      152.23     35.06 o 
   8   2  20     6828.49     7229.07    124.07 o 
   1   3  20      187.49      238.90     53.79 o 
   2   3  20      511.14      586.09     48.69 o 
   3   3  20        2.61       -4.75     31.60 o 
   4   3  20      136.51      142.88     33.88 o 
   5   3  20       39.84       26.93     30.87 o 
   6   3  20       19.98       63.58     30.38 o 
   7   3  20        4.91       26.13     29.76 o 
   8   3  20      128.20      168.52     45.21 o 
   0   4  20     2585.87     2766.35    101.81 o 
   1   4  20      141.30      175.97     29.98 o 
   2   4  20     3209.19     3304.22     78.38 o 
   3   4  20      262.64      234.80     42.27 o 
   4   4  20     3365.95     3344.62     86.13 o 
   5   4  20      343.13      319.20     37.18 o 
   6   4  20     3365.80     3258.56     90.42 o 
   7   4  20        7.75       -0.62     36.61 o 
   8   4  20     1788.19     1861.05     83.35 o 
   1   5  20       35.10      124.34     48.54 o 
   2   5  20     2577.88     2692.18     73.68 o 
   3   5  20      320.46      259.65     37.85 o 
   4   5  20      440.65      430.20     57.03 o 
   5   5  20        1.81      -52.81     35.21 o 
   6   5  20       46.25       50.92     36.12 o 
   7   5  20       66.67      109.42     41.43 o 
   0   6  20      354.05      325.61     49.97 o 
   1   6  20        0.65      117.44     29.61 o 
   2   6  20     1171.86     1155.06     51.35 o 
   3   6  20      107.29      193.88     64.40 o 
   4   6  20      585.12      670.85     48.72 o 
   5   6  20      419.40      469.64     51.14 o 
   6   6  20      235.40      298.41     41.07 o 
   7   6  20       47.77       36.59     39.90 o 
   1   7  20       13.58       32.75     27.36 o 
   2   7  20      665.11      741.38     45.83 o 
   3   7  20       86.42       91.86     30.08 o 
   4   7  20      197.05      276.47     40.19 o 
   5   7  20       42.57       69.56     32.82 o 
   6   7  20       20.17       24.15     36.84 o 
   7   7  20      324.93      405.35     52.43 o 
   0   8  20    11065.44    10914.14    317.00 o 
   1   8  20       14.91       16.92     29.98 o 
   2   8  20     5433.49     5645.34    111.32 o 
   3   8  20       22.42      -25.61     42.31 o 
   4   8  20     5039.38     5067.20    120.78 o 
   5   8  20       25.62      -10.42     30.94 o 
   6   8  20     5987.55     6238.48    138.95 o 
   1   9  20      388.89      409.61     43.44 o 
   2   9  20      696.89      715.06     50.35 o 
   3   9  20       11.54      -21.77     29.57 o 
   4   9  20        2.87       13.78     32.16 o 
   5   9  20       28.04       21.97     35.56 o 
   6   9  20       97.50      126.76     48.17 o 
   0  10  20    16357.62    17178.89    290.24 o 
   1  10  20       40.79       -6.83     31.33 o 
   2  10  20    10010.12    10128.51    153.61 o 
   3  10  20       27.59       21.42     30.28 o 
   4  10  20     6940.94     7063.01    119.89 o 
   5  10  20        1.57      -16.23     31.69 o 
   1  11  20       80.67       81.52     32.47 o 
   2  11  20       66.68       72.25     31.59 o 
   3  11  20       25.61      -27.92     29.93 o 
   4  11  20        0.03        9.75     31.53 o 
   0  12  20    12211.14    12425.58    213.07 o 
   1  12  20        6.69        8.05     30.13 o 
   2  12  20     5820.44     6119.41    112.84 o 
   3  12  20        4.07       -5.00     34.87 o 
   1   1  21     4739.56     4734.00     87.25 o 
   2   1  21      240.85      264.55     36.22 o 
   3   1  21     1750.26     1873.24    118.55 o 
   4   1  21      485.72      493.40     44.93 o 
   5   1  21     2493.75     2354.49     78.23 o 
   6   1  21      784.81      842.98     56.74 o 
   7   1  21     3722.50     3852.82    102.45 o 
   0   2  21     6714.78     6540.51    143.42 o 
   1   2  21      211.64      262.58     37.01 o 
   2   2  21     5386.67     5399.42    100.28 o 
   3   2  21       44.94        5.31     33.43 o 
   4   2  21     3089.96     3056.43     84.81 o 
   5   2  21       15.58       29.04     31.77 o 
   6   2  21     2167.31     2170.42     78.48 o 
   7   2  21      393.51      478.00     44.35 o 
   1   3  21      998.26     1079.18     48.27 o 
   2   3  21      189.94      311.18     39.60 o 
   3   3  21     1444.47     1361.97     67.72 o 
   4   3  21      314.76      331.10     41.08 o 
   5   3  21      387.33      321.31     42.32 o 
   6   3  21      176.86      146.97     34.34 o 
   7   3  21     1690.68     1648.38     72.08 o 
   0   4  21     8157.58     8247.25    225.98 o 
   1   4  21      801.34      729.70     42.75 o 
   2   4  21    12366.80    12098.40    153.28 o 
   3   4  21       14.57       27.96     34.13 o 
   4   4  21    13215.45    12924.02    159.94 o 
   5   4  21       34.86      -10.44     29.18 o 
   6   4  21     4899.87     5087.67    125.92 o 
   7   4  21       80.71      102.81     43.13 o 
   1   5  21        0.11      -32.82     29.04 o 
   2   5  21      138.00      195.05     33.14 o 
   3   5  21        0.36       20.88     29.53 o 
   4   5  21        5.75       37.40     34.51 o 
   5   5  21      265.47      243.19     45.82 o 
   6   5  21       10.69       91.56     39.52 o 
   0   6  21     6219.32     6256.84    136.61 o 
   1   6  21       62.25       59.50     26.83 o 
   2   6  21    14478.62    14731.80    189.11 o 
   3   6  21     1483.89     1393.72     73.16 o 
   4   6  21    16794.96    16712.91    219.56 o 
   5   6  21      519.83      587.62     48.95 o 
   6   6  21     5203.16     5336.92    129.69 o 
   1   7  21      285.21      285.96     39.78 o 
   2   7  21       22.53       27.36     29.78 o 
   3   7  21       97.83      134.90     34.11 o 
   4   7  21        0.30       37.66     38.91 o 
   5   7  21     1012.55     1063.79     59.50 o 
   6   7  21      132.75      171.54     44.84 o 
   0   8  21     5017.31     5022.18    151.98 o 
   1   8  21      223.74      185.72     37.96 o 
   2   8  21     5064.44     5376.65    111.43 o 
   3   8  21      397.77      413.85     46.18 o 
   4   8  21     4087.22     4208.56    111.70 o 
   5   8  21      170.72      151.42     38.36 o 
   1   9  21     2429.78     2442.34     79.11 o 
   2   9  21      351.94      434.30     46.05 o 
   3   9  21     1257.29     1263.74     63.72 o 
   4   9  21       71.57       35.85     36.97 o 
   0  10  21      647.99      666.27     78.01 o 
   1  10  21       35.21       48.90     33.13 o 
   2  10  21      460.96      473.85     47.07 o 
   3  10  21      280.74      261.64     42.66 o 
   1  11  21     1150.58     1246.68     80.81 o 
   2  11  21      281.15      285.75     43.78 o 
   0   0  22     8302.87     8593.77    449.22 o 
   1   0  22     2254.48     2145.28    149.35 o 
   2   0  22     9868.80    10123.39    186.21 o 
   3   0  22       47.54        1.31     82.43 o 
   4   0  22     6090.31     6332.47    174.55 o 
   5   0  22     2982.31     2780.55    141.84 o 
   6   0  22     4644.88     4784.05    158.63 o 
   1   1  22     2025.53     2078.17     83.10 o 
   2   1  22       38.78       30.70     33.20 o 
   3   1  22       37.72       50.60     39.11 o 
   4   1  22      320.94      316.21     45.67 o 
   5   1  22      644.48      789.96     55.70 o 
   6   1  22       53.55       44.53     36.02 o 
   0   2  22      713.25      697.51     99.27 o 
   1   2  22      106.18       60.92     29.82 o 
   2   2  22     2712.16     2860.59     77.09 o 
   3   2  22      115.72      113.24     44.30 o 
   4   2  22     3752.22     3870.30     97.40 o 
   5   2  22      459.47      535.12     48.57 o 
   6   2  22     2316.27     2407.21     84.38 o 
   1   3  22     3314.91     3667.63    123.19 o 
   2   3  22       36.96       19.80     38.47 o 
   3   3  22     6135.18     6201.06    112.56 o 
   4   3  22      126.29      158.52     38.23 o 
   5   3  22     2686.95     2797.15     87.57 o 
   6   3  22      119.50       82.73     36.23 o 
   0   4  22     1008.55      891.14     66.00 o 
   1   4  22       60.00       69.53     47.64 o 
   2   4  22     2310.36     2324.70     70.85 o 
   3   4  22        0.01       20.02     35.77 o 
   4   4  22     3376.78     3360.25     83.13 o 
   5   4  22       25.87       38.32     42.03 o 
   6   4  22      981.48     1044.66     74.72 o 
   1   5  22     5380.78     5373.98    114.74 o 
   2   5  22        3.93       13.76     29.35 o 
   3   5  22    10650.96    10754.28    163.48 o 
   4   5  22      241.03      291.11     47.20 o 
   5   5  22     6441.53     6624.23    227.48 o 
   0   6  22      722.34      534.17    104.87 o 
   1   6  22       41.61      103.50     30.83 o 
   2   6  22       11.32      -13.45     30.73 o 
   3   6  22       76.73       84.37     32.70 o 
   4   6  22       59.48       70.73     34.47 o 
   5   6  22        2.43       18.22     32.44 o 
   1   7  22     1867.00     1847.34     71.50 o 
   2   7  22      234.02      208.29     51.64 o 
   3   7  22     5590.96     5905.70    122.05 o 
   4   7  22      429.57      497.35     47.47 o 
   0   8  22      614.30      673.22     73.87 o 
   1   8  22        1.55       -4.04     32.78 o 
   2   8  22     1549.91     1680.22     71.06 o 
   3   8  22      114.74      162.90     40.19 o 
   4   8  22     1042.81     1185.40     69.33 o 
   1   9  22      231.16      228.36     40.15 o 
   2   9  22       24.74       16.29     33.81 o 
   3   9  22     1308.64     1411.16     67.33 o 
   0  10  22     4250.22     4619.05    159.00 o 
   1  10  22       85.36       56.50     35.06 o 
   1   1  23    11697.08    11898.59    148.91 o 
   2   1  23      405.62      455.86     49.33 o 
   3   1  23     4852.92     4968.92    219.91 o 
   4   1  23      409.92      374.32     46.34 o 
   5   1  23     8917.04     8802.95    151.95 o 
   0   2  23      624.75      724.22     85.03 o 
   1   2  23       22.80       38.57     32.92 o 
   2   2  23      101.40      192.76     58.01 o 
   3   2  23      188.84      119.62     87.94 o 
   4   2  23       71.61      113.89     37.72 o 
   5   2  23      210.17      193.99     40.64 o 
   1   3  23     4681.41     4964.89     94.29 o 
   2   3  23      133.35      247.79     41.07 o 
   3   3  23     3469.80     3322.00    136.00 o 
   4   3  23      115.88       62.61     35.60 o 
   5   3  23     4426.60     4341.07     98.55 o 
   0   4  23      338.25      138.50    103.27 o 
   1   4  23       28.49        4.48     36.38 o 
   2   4  23      151.15       68.58     79.54 o 
   3   4  23       40.34       98.28     43.54 o 
   4   4  23       21.13       27.39     37.11 o 
   1   5  23       93.15      126.76     36.47 o 
   2   5  23       42.60       18.35     65.81 o 
   3   5  23        9.49       52.36     35.43 o 
   4   5  23        2.63       62.30     39.19 o 
   0   6  23     1506.11     1602.83     97.53 o 
   1   6  23      226.77      234.23     50.77 o 
   2   6  23       89.77       98.73     44.39 o 
   3   6  23       98.61      172.15     36.36 o 
   1   7  23     2868.77     2960.99     88.59 o 
   2   7  23       26.01       22.54     38.35 o 
   0   8  23     2071.16     2106.60    111.42 o 
   1   8  23        2.51       17.25     34.46 o 
   0   0  24      830.77     1000.71    105.11 o 
   1   0  24      100.52      183.93     59.10 o 
   2   0  24      368.92      508.59     60.46 o 
   3   0  24        7.11       50.76     59.59 o 
   1   1  24      234.72      328.58     79.76 o 
   2   1  24      109.72       99.64     36.39 o 
   3   1  24      187.99      265.13     64.10 o 
   0   2  24     3832.04     3999.49    191.87 o 
   1   2  24        2.02       30.61     47.52 o 
   2   2  24      591.98      592.99     48.22 o 
   3   2  24        4.62       28.11     47.60 o 
   1   3  24     7749.06     7769.49    160.67 o 
   2   3  24      165.55      168.86     41.14 o 
   3   3  24     5810.85     5946.64    155.01 o 
   0   4  24      558.81      708.38    111.23 o 
   1   4  24        0.67      -39.84     48.51 o 
   2   4  24      281.95      118.75     76.76 o 
   1   5  24     8429.28     8735.63    182.80 o 
                                                 
